# Supplementary material for: Physiologically Based Pharmacokinetic Modeling in Neonates: Current Status and Future Perspectives
Source: Pharmaceutics. 2023 Dec 12;15(12):2765. doi: 10.3390/pharmaceutics15122765 (PMC10747965; doi:10.3390/pharmaceutics15122765)
Supplement: Supplementary file 1 [file pharmaceutics-15-02765-s001.zip › Table S1.xlsx]

## Sheet: Sheet1
Table S1 List of neonatal PBPK modeling dataset
No.	Title	First Author	Journal/Book	Publication Year	DOI	Tips
1	Perampanel and pregnancy	Blanca Vazquez	Epilepsia	2021	10.1111/epi.16821
2	Physiologically Based Pharmacokinetic Modeling of Meropenem in Preterm and Term Infants	Samit Ganguly	Clin Pharmacokinet	2021	10.1007/s40262-021-01046-6
3	Physiologically based pharmacokinetic (PBPK) modeling and simulation in neonatal drug development: how clinicians can contribute	Anne Smits	Expert Opin Drug Metab Toxicol	2019	10.1080/17425255.2019.1558205
4	Physiologically-Based Pharmacokinetic (PBPK) Modeling of Buprenorphine in Adults, Children and Preterm Neonates	Lukas Kovar	Pharmaceutics	2020	10.3390/pharmaceutics12060578
5	Physiologically Based Pharmacokinetic Modeling of Therapeutic Proteins	Harvey Wong	J Pharm Sci	2017	10.1016/j.xphs.2017.03.038
6	Current and future physiologically based pharmacokinetic (PBPK) modeling approaches to optimize pharmacotherapy in preterm neonates	Karel Allegaert	Expert Opin Drug Metab Toxicol	2022	10.1080/17425255.2022.2099836
7	Adult and infant pharmacokinetic profiling of dihydrocodeine using physiologically based pharmacokinetic modeling	Miki Ota	Biopharm Drug Dispos	2019	10.1002/bdd.2209
8	A review of pregnancy-induced changes in opioid pharmacokinetics, placental transfer, and fetal exposure: Towards fetomaternal physiologically-based pharmacokinetic modeling to improve the treatment of neonatal opioid withdrawal syndrome	Matthijs W van Hoogdalem	Pharmacol Ther	2022	10.1016/j.pharmthera.2021.108045
9	Physiologically-Based Pharmacokinetic (PBPK) Modeling Providing Insights into Fentanyl Pharmacokinetics in Adults and Pediatric Patients	Lukas Kovar	Pharmaceutics	2020	10.3390/pharmaceutics12100908
10	Physiologically Based Pharmacokinetic Modeling Framework to Predict Neonatal Pharmacokinetics of Transplacentally Acquired Emtricitabine, Dolutegravir, and Raltegravir	Xiaomei I Liu	Clin Pharmacokinet	2021	10.1007/s40262-020-00977-w
11	Similarities and differences in gastrointestinal physiology between neonates and adults: a physiologically based pharmacokinetic modeling perspective	Guo Yu	AAPS J	2014	10.1208/s12248-014-9652-1
12	Pharmacokinetics during therapeutic hypothermia in neonates: from pathophysiology to translational knowledge and physiologically-based pharmacokinetic (PBPK) modeling	Karen Leys	Expert Opin Drug Metab Toxicol	2023	10.1080/17425255.2023.2237412
13	Physiologically based pharmacokinetic (PBPK) modeling of caffeine and theophylline in neonates and adults: implications for assessing children's risks from environmental agents	Gary Ginsberg	J Toxicol Environ Health A	2004	10.1080/15287390490273550
14	The Neonatal and Juvenile Pig in Pediatric Drug Discovery and Development	Miriam Ayuso	Pharmaceutics	2020	10.3390/pharmaceutics13010044
15	Physiologically-based pharmacokinetic modelling and dosing evaluation of gentamicin in neonates using PhysPK	Hinojal Zazo	Front Pharmacol	2022	10.3389/fphar.2022.977372
16	Application of Physiologically Based Pharmacokinetic-Pharmacodynamic Modeling in Preterm Neonates to Guide Gentamicin Dosing Decisions and Predict Antibacterial Effect	Harshith Neeli	J Clin Pharmacol	2021	10.1002/jcph.1890
17	Pharmacokinetics, pharmacodynamics and physiologically-based pharmacokinetic modelling of monoclonal antibodies	Miroslav Dostalek	Clin Pharmacokinet	2013	10.1007/s40262-012-0027-4
18	In Translation: FcRn across the Therapeutic Spectrum	Timothy Qi	Int J Mol Sci	2021	10.3390/ijms22063048
19	PBPK in Preterm and Term Neonates: A Review	Robin Michelet	Curr Pharm Des	2017	10.2174/1381612823666171009143840
20	A Physiology-Based Pharmacokinetic Framework to Support Drug Development and Dose Precision During Therapeutic Hypothermia in Neonates	Anne Smits	Front Pharmacol	2020	10.3389/fphar.2020.00587
21	Development of a Physiologically-Based Pharmacokinetic Model for Preterm Neonates: Evaluation with In Vivo Data	Karina Claassen	Curr Pharm Des	2015	10.2174/1381612821666150901110533
22	Physiologically based pharmacokinetic modeling of fetal and neonatal manganese exposure in humans: describing manganese homeostasis during development	Miyoung Yoon	Toxicol Sci	2011	10.1093/toxsci/kfr141
23	Prediction of dolutegravir pharmacokinetics and dose optimization in neonates via physiologically based pharmacokinetic (PBPK) modelling	Fazila Bunglawala	J Antimicrob Chemother	2020	10.1093/jac/dkz506
24	WB-PBPK approach in predicting zidovudine pharmacokinetics in preterm neonates	Liuya Wei	Biopharm Drug Dispos	2019	10.1002/bdd.2208
25	Physiologically based pharmacokinetic (PBPK) modeling of human lactational transfer of methylmercury in China	Langbo Ou	Environ Int	2018	10.1016/j.envint.2018.03.018
26	Physiologically Based Pharmacokinetic Prediction of Linezolid and Emtricitabine in Neonates and Infants	Peng Duan	Clin Pharmacokinet	2017	10.1007/s40262-016-0445-9
27	Physiologically-based pharmacokinetic modeling of benzo(a)pyrene and the metabolite in humans of different ages	Linjing Deng	Int J Environ Health Res	2021	10.1080/09603123.2019.1640355
28	Physiologically-based pharmacokinetic modeling of nafamostat to support dose selection for treatment of pediatric patients with COVID-19	Yong-Soon Cho	Transl Clin Pharmacol	2022	10.12793/tcp.2022.30.e4
29	A Comparative Study Between Allometric Scaling and Physiologically Based Pharmacokinetic Modeling for the Prediction of Drug Clearance From Neonates to Adolescents	Iftekhar Mahmood	J Clin Pharmacol	2019	10.1002/jcph.1310
30	Considerations for Drug Dosing in Premature Infants	John van den Anker	J Clin Pharmacol	2021	10.1002/jcph.1884
31	Pharmacokinetic assessment of alprazolam-induced neonatal abstinence syndrome using physiologically based pharmacokinetic model	Kazuhiro Yamamoto	Drug Metab Pharmacokinet	2019	10.1016/j.dmpk.2019.09.002
32	Prediction of Clearance and Dose of Midazolam in Preterm and Term Neonates: A Comparative Study Between Allometric Scaling and Physiologically Based Pharmacokinetic Modeling	Najia Mansoor	Am J Ther	2019	10.1097/MJT.0000000000000506
33	Methodological Approaches to Evaluate Fetal Drug Exposure	Naïm Bouazza	Curr Pharm Des	2019	10.2174/1381612825666190319102812
34	Prediction of Clearance in Neonates and Infants (≤ 3 Months of Age) for Drugs That Are Glucuronidated: A Comparative Study Between Allometric Scaling and Physiologically Based Pharmacokinetic Modeling	Iftekhar Mahmood	J Clin Pharmacol	2017	10.1002/jcph.837
35	Pediatric Dose Selection and Utility of PBPK in Determining Dose	Ian E Templeton	AAPS J	2018	10.1208/s12248-018-0187-8
36	Emerging Research Paradigm for Infant Drug Exposure Through Breast Milk	Shinya Ito	Curr Pharm Des	2019	10.2174/1381612825666190318165932
37	Evaluating the Pharmacokinetics of Fentanyl in the Brain Extracellular Fluid, Saliva, Urine, and Plasma of Newborns from Transplacental Exposure from Parturient Mothers Dosed with Epidural Fentanyl Utilizing PBPK Modeling	Mo'tasem M Alsmadi	Eur J Drug Metab Pharmacokinet	2023	10.1007/s13318-023-00842-8
38	Drug Disposition and Pharmacotherapy in Neonatal ECMO: From Fragmented Data to Integrated Knowledge	Genny Raffaeli	Front Pediatr	2019	10.3389/fped.2019.00360
39	Physiologically-Based Pharmacokinetic Modeling to Investigate the Effect of Maturation on Buprenorphine Pharmacokinetics in Newborns with Neonatal Opioid Withdrawal Syndrome	Matthijs W van Hoogdalem	Clin Pharmacol Ther	2022	10.1002/cpt.2458
40	Application of a physiologically-based pharmacokinetic model for the prediction of bumetanide plasma and brain concentrations in the neonate	Maria D Donovan	Biopharm Drug Dispos	2018	10.1002/bdd.2119
41	Physiologically based pharmacokinetic modelling of acetaminophen in preterm neonates-The impact of metabolising enzyme ontogeny and reduced cardiac output	Olusola Olafuyi	Biopharm Drug Dispos	2021	10.1002/bdd.2301
42	Non-clinical Models to Determine Drug Passage into Human Breast Milk	Domenico Ventrella	Curr Pharm Des	2019	10.2174/1381612825666190320165904
43	A Physiologically Based Pharmacokinetic Model for Ganciclovir and Its Prodrug Valganciclovir in Adults and Children	V Lukacova	AAPS J	2016	10.1208/s12248-016-9956-4
44	Drug disposition and clinical practice in neonates: cross talk between developmental physiology and pharmacology	Anne Smits	Int J Pharm	2013	10.1016/j.ijpharm.2012.03.035
45	Estimation of placental and lactational transfer and tissue distribution of atrazine and its main metabolites in rodent dams, fetuses, and neonates with physiologically based pharmacokinetic modeling	Zhoumeng Lin	Toxicol Appl Pharmacol	2013	10.1016/j.taap.2013.08.010
46	Development and applications of a physiologically-based model of paediatric oral drug absorption	T N Johnson	Eur J Pharm Sci	2018	10.1016/j.ejps.2018.01.009
47	Foetal and neonatal exposure prediction and dosing evaluation for ampicillin using a physiologically-based pharmacokinetic modelling approach	Sanwang Li	Br J Clin Pharmacol	2023	10.1111/bcp.15589
48	Biologics: an update and challenge of their pharmacokinetics	Shaojun Shi	Curr Drug Metab	2014	10.2174/138920021503140412212905
49	Drug Transporters Expressed in the Human Placenta and Models for Studying Maternal-Fetal Drug Transfer	André Dallmann	J Clin Pharmacol	2019	10.1002/jcph.1491
50	Maternal-Fetal Pharmacology of Drugs: A Review of Current Status of the Application of Physiologically Based Pharmacokinetic Models	Nupur Chaphekar	Front Pediatr	2021	10.3389/fped.2021.733823
51	The Path to Perfect Pediatric Posology - Drug Development in Pediatrics	Joan M Korth-Bradley	J Clin Pharmacol	2018	10.1002/jcph.1081
52	Predicting neonatal perchlorate dose and inhibition of iodide uptake in the rat during lactation using physiologically-based pharmacokinetic modeling	Rebecca A Clewell	Toxicol Sci	2003	10.1093/toxsci/kfg147
53	Computer-assembled cross-species/cross-modalities two-pore physiologically based pharmacokinetic model for biologics in mice and rats	Armin Sepp	J Pharmacokinet Pharmacodyn	2019	10.1007/s10928-019-09640-9
54	Development and Validation of Physiologically Based Pharmacokinetic Model of Levetiracetam to Predict Exposure and Dose Optimization in Pediatrics	Wenxin Shao	J Pharm Sci	2023	10.1016/j.xphs.2023.03.025
55	Physiologically-based pharmacokinetic model to investigate the effect of pregnancy on risperidone and paliperidone pharmacokinetics: Application to a pregnant woman and her neonate	Walaa Y B Mahdy	Clin Transl Sci	2023	10.1111/cts.13473
56	Supporting Prospective Pregnancy Trials via Modeling and Simulation: Lessons From the Past and Recommendations for the Future	S Y Amy Cheung	J Clin Pharmacol	2023	10.1002/jcph.2284
57	Application of physiologically based pharmacokinetic modeling to predict acetaminophen metabolism and pharmacokinetics in children	X-L Jiang	CPT Pharmacometrics Syst Pharmacol	2013	10.1038/psp.2013.55
58	Development and Application of a Physiologically-Based Pharmacokinetic Model to Predict the Pharmacokinetics of Therapeutic Proteins from Full-term Neonates to Adolescents	Xian Pan	AAPS J	2020	10.1208/s12248-020-00460-1
59	Physiologically Based Pharmacokinetic Modeling to Determine the Impact of CYP2B6 Genotype on Efavirenz Exposure in Children, Mothers and Breastfeeding Infants	Xian Pan	Clin Pharmacol Ther	2023	10.1002/cpt.2912
60	Developing a physiologically based pharmacokinetic model of apixaban to predict scenarios of drug-drug interactions, renal impairment and paediatric populations	Ruijuan Xu	Br J Clin Pharmacol	2021	10.1111/bcp.14743
61	A generic whole body physiologically based pharmacokinetic model for therapeutic proteins in PK-Sim	Christoph Niederalt	J Pharmacokinet Pharmacodyn	2018	10.1007/s10928-017-9559-4
62	Incorporating Breastfeeding-Related Variability with Physiologically Based Pharmacokinetic Modeling to Predict Infant Exposure to Maternal Medication Through Breast Milk: a Workflow Applied to Lamotrigine	Cindy H T Yeung	AAPS J	2021	10.1208/s12248-021-00599-5
63	Assessing CYP2C19 Ontogeny in Neonates and Infants Using Physiologically Based Pharmacokinetic Models: Impact of Enzyme Maturation Versus Inhibition	Peng Duan	CPT Pharmacometrics Syst Pharmacol	2019	10.1002/psp4.12350
64	Application of Physiologically Based Pharmacokinetic Modeling to Predict the Effects of FcRn Inhibitors in Mice, Rats, and Monkeys	Tommy Li	J Pharm Sci	2019	10.1016/j.xphs.2018.10.065
65	Evaluation of physiologically based models of pregnancy and lactation for their application in children's health risk assessments	Richard A Corley	Crit Rev Toxicol	2003	10.1080/713611035
66	Development of a physiologically based pharmacokinetic model for mefloquine and its application alongside a clinical effectiveness model to select an optimal dose for prevention of malaria in young Caucasian children	Trevor N Johnson	Br J Clin Pharmacol	2019	10.1111/bcp.13764
67	A comprehensive review on non-clinical methods to study transfer of medication into breast milk - A contribution from the ConcePTION project	Nina Nauwelaerts	Biomed Pharmacother	2021	10.1016/j.biopha.2020.111038
68	Development of a physiologically based pharmacokinetic model of actinomycin D in children with cancer	Christopher Walsh	Br J Clin Pharmacol	2016	10.1111/bcp.12878
69	Review and evaluation of the potential impact of age- and gender-specific pharmacokinetic differences on tissue dosimetry	Harvey J Clewell	Crit Rev Toxicol	2002	10.1080/20024091064264
70	Using a Physiologically Based Pharmacokinetic Absorption Model to Establish Dissolution Bioequivalence Safe Space for Oseltamivir in Adult and Pediatric Populations	Lei Miao	AAPS J	2020	10.1208/s12248-020-00493-6
71	A comparison of different methods for the first-in-pediatric dose selection	Iftekhar Mahmood	J Clin Transl Res	2022	NA	PMID: 36518546
72	Causes and Consequences of Variability in Drug Transporter Activity in Pediatric Drug Therapy	Frédérique Rodieux	J Clin Pharmacol	2016	10.1002/jcph.721
73	Development of a physiologically based model for oseltamivir and simulation of pharmacokinetics in neonates and infants	Neil Parrott	Clin Pharmacokinet	2011	10.2165/11592640-000000000-00000
74	Application of a Physiologically Based Pharmacokinetic Approach to Predict Theophylline Pharmacokinetics Using Virtual Non-Pregnant, Pregnant, Fetal, Breast-Feeding, and Neonatal Populations	Khaled Abduljalil	Front Pediatr	2022	10.3389/fped.2022.840710
75	Development of multi-route physiologically-based pharmacokinetic models for ethanol in the adult, pregnant, and neonatal rat	Sheppard A Martin	Inhal Toxicol	2012	10.3109/08958378.2012.712165
76	Development and application of a pediatric mechanistic kidney model	Farzaneh Salem	CPT Pharmacometrics Syst Pharmacol	2022	10.1002/psp4.12798
77	Development of a Gestational and Lactational Physiologically Based Pharmacokinetic (PBPK) Model for Perfluorooctane Sulfonate (PFOS) in Rats and Humans and Its Implications in the Derivation of Health-Based Toxicity Values	Wei-Chun Chou	Environ Health Perspect	2021	10.1289/EHP7671
78	Development of a physiologically-based pharmacokinetic pediatric brain model for prediction of cerebrospinal fluid drug concentrations and the influence of meningitis	Laurens F M Verscheijden	PLoS Comput Biol	2019	10.1371/journal.pcbi.1007117
79	A physiologically based pharmacokinetic model for the assessment of infant exposure to persistent organic pollutants in epidemiologic studies	Marc-André Verner	Environ Health Perspect	2009	10.1289/ehp.0800047
80	PBPK and its Virtual Populations: the Impact of Physiology on Pediatric Pharmacokinetic Predictions of Tramadol	Huybrecht T'jollyn	AAPS J	2018	10.1208/s12248-018-0277-7
81	Pharmacokinetic modeling as an approach to assessing the safety of residual formaldehyde in infant vaccines	Robert J Mitkus	Vaccine	2013	10.1016/j.vaccine.2013.03.071
82	Model-Informed Pediatric Drug Development: Application of Pharmacometrics to Define the Right Dose for Children	Alexander A Vinks	J Clin Pharmacol	2021	10.1002/jcph.1841
83	Development and evaluation of a generic physiologically based pharmacokinetic model for children	Andrea N Edginton	Clin Pharmacokinet	2006	10.2165/00003088-200645100-00005
84	Physiologically-based pharmacokinetic (PBPK) model to predict IgG tissue kinetics in wild-type and FcRn-knockout mice	Amit Garg	J Pharmacokinet Pharmacodyn	2007	10.1007/s10928-007-9065-1
85	Utilizing Pediatric Physiologically Based Pharmacokinetic Models to Examine Factors That Contribute to Methadone Pharmacokinetic Variability in Neonatal Abstinence Syndrome Patients	Brooks T McPhail	J Clin Pharmacol	2020	10.1002/jcph.1538
86	Preterm Physiologically Based Pharmacokinetic Model. Part II: Applications of the Model to Predict Drug Pharmacokinetics in the Preterm Population	Khaled Abduljalil	Clin Pharmacokinet	2020	10.1007/s40262-019-00827-4
87	Prediction of drug concentrations in milk during breastfeeding, integrating predictive algorithms within a physiologically-based pharmacokinetic model	Khaled Abduljalil	CPT Pharmacometrics Syst Pharmacol	2021	10.1002/psp4.12662
88	The Impact of Low Cardiac Output on Propofol Pharmacokinetics across Age Groups-An Investigation Using Physiologically Based Pharmacokinetic Modelling	Karel Allegaert	Pharmaceutics	2022	10.3390/pharmaceutics14091957
89	Integration of Life-Stage Physiologically Based Pharmacokinetic Models with Adverse Outcome Pathways and Environmental Exposure Models to Screen for Environmental Hazards	Hisham El-Masri	Toxicol Sci	2016	10.1093/toxsci/kfw082
90	Development of a physiologically-based pharmacokinetic model of 2-phenoxyethanol and its metabolite phenoxyacetic acid in rats and humans to address toxicokinetic uncertainty in risk assessment	John A Troutman	Regul Toxicol Pharmacol	2015	10.1016/j.yrtph.2015.07.012
91	Incorporating pharmacokinetic differences between children and adults in assessing children's risks to environmental toxicants	Gary Ginsberg	Toxicol Appl Pharmacol	2004	10.1016/j.taap.2003.10.010
92	Generic Workflow to Predict Medicine Concentrations in Human Milk Using Physiologically-Based Pharmacokinetic (PBPK) Modelling-A Contribution from the ConcePTION Project	Nina Nauwelaerts	Pharmaceutics	2023	10.3390/pharmaceutics15051469
93	Potential implications of DMET ontogeny on the disposition of commonly prescribed drugs in neonatal and pediatric intensive care units	Siavosh Naji-Talakar	Expert Opin Drug Metab Toxicol	2021	10.1080/17425255.2021.1858051
94	Development of PBPK models for PFOA and PFOS for human pregnancy and lactation life stages	Anne E Loccisano	J Toxicol Environ Health A	2013	10.1080/15287394.2012.722523
95	Prediction of basic drug exposure in milk using a lactation model algorithm integrated within a physiologically based pharmacokinetic model	Amita Pansari	Biopharm Drug Dispos	2022	10.1002/bdd.2334
96	Informing a Comprehensive Risk Assessment of Infant Drug Exposure From Human Milk: Application of a Physiologically Based Pharmacokinetic Lactation Model for Sotalol	Michelle A Pressly	J Clin Pharmacol	2023	10.1002/jcph.2242
97	Bottom-up Meets Top-down: Complementary Physiologically Based Pharmacokinetic and Population Pharmacokinetic Modeling for Regulatory Approval of a Dosing Algorithm of Valganciclovir in Very Young Children	K Jorga	Clin Pharmacol Ther	2016	10.1002/cpt.449
98	The use of PBPK modeling across the pediatric age range using propofol as a case	Robin Michelet	J Pharmacokinet Pharmacodyn	2018	10.1007/s10928-018-9607-8
99	Renal clearance parameters for PBPK model analysis of early lifestage differences in the disposition of environmental toxicants	Robert S DeWoskin	Regul Toxicol Pharmacol	2008	10.1016/j.yrtph.2008.02.005
100	Feasibility of a Pragmatic PBPK Modeling Approach: Towards Model-Informed Dosing in Pediatric Clinical Care	Joyce E M van der Heijden	Clin Pharmacokinet	2022	10.1007/s40262-022-01181-8
101	Use of Developmental Midazolam and 1-Hydroxymidazolam Data with Pediatric Physiologically Based Modeling to Assess Cytochrome P450 3A4 and Uridine Diphosphate Glucuronosyl Transferase 2B4 Ontogeny In Vivo	Trevor N Johnson	Drug Metab Dispos	2023	10.1124/dmd.123.001270
102	Saliva versus Plasma Therapeutic Drug Monitoring of Gentamicin in Jordanian Preterm Infants. Development of a Physiologically-Based Pharmacokinetic (PBPK) Model and Validation of Class II Drugs of Salivary Excretion Classification System	Nasir Idkaidek	Drug Res (Stuttg)	2020	10.1055/a-1233-3582
103	The Impact of Scaling Factor Variability on Risk-Relevant Pharmacokinetic Outcomes in Children: A Case Study Using Bromodichloromethane (BDCM)	Elaina M Kenyon	Toxicol Sci	2019	10.1093/toxsci/kfy236
104	Oral biopharmaceutics tools: recent progress from partnership through the Pharmaceutical Education and Research with Regulatory Links collaboration	Patrick J O'Dwyer	J Pharm Pharmacol	2021	10.1093/jpp/rgaa055
105	Prediction of the Pharmacokinetics, Pharmacodynamics, and Efficacy of a Monoclonal Antibody, Using a Physiologically Based Pharmacokinetic FcRn Model	Manoranjenni Chetty	Front Immunol	2015	10.3389/fimmu.2014.00670
106	First dose in neonates: pharmacokinetic bridging study from juvenile mice to neonates for drugs metabolized by CYP3A	Pan-Pan Ye	Xenobiotica	2020	10.1080/00498254.2020.1768454
107	Cytochrome P450 enzymes in the pediatric population: Connecting knowledge on P450 expression with pediatric pharmacokinetics	Chie Emoto	Adv Pharmacol	2022	10.1016/bs.apha.2022.05.006
108	Estimation of Ontogeny Functions for Renal Transporters Using a Combined Population Pharmacokinetic and Physiology-Based Pharmacokinetic Approach: Application to OAT1,3	Sînziana Cristea	AAPS J	2021	10.1208/s12248-021-00595-9
109	Physiologically based pharmacokinetic models in the prediction of oral drug exposure over the entire pediatric age range-sotalol as a model drug	Feras Khalil	AAPS J	2014	10.1208/s12248-013-9555-6
110	Update on a Pharmacokinetic-Centric Alternative Tier II Program for MMT-Part II: Physiologically Based Pharmacokinetic Modeling and Manganese Risk Assessment	Michael D Taylor	J Toxicol	2012	10.1155/2012/791431
111	An age-dependent physiologically based pharmacokinetic/pharmacodynamic model for the organophosphorus insecticide chlorpyrifos in the preweanling rat	Charles Timchalk	Toxicol Sci	2007	10.1093/toxsci/kfm119
112	Exposure of Infants to Isoniazid via Breast Milk After Maternal Drug Intake of Recommended Doses Is Clinically Insignificant Irrespective of Metaboliser Status. A Physiologically-Based Pharmacokinetic (PBPK) Modelling Approach to Estimate Drug Exposure of Infants via Breast-Feeding	Estella Dora Germaine Garessus	Front Pharmacol	2019	10.3389/fphar.2019.00005
113	Hepatic Cytochrome P450 Abundance and Activity in the Developing and Adult Göttingen Minipig: Pivotal Data for PBPK Modeling	Laura Buyssens	Front Pharmacol	2021	10.3389/fphar.2021.665644
114	Investigating Oral Absorption of Carbamazepine in Pediatric Populations	Philip Kohlmann	AAPS J	2017	10.1208/s12248-017-0149-6
115	Alteration of infant attention and activity by polychlorinated biphenyls: unravelling critical windows of susceptibility using physiologically based pharmacokinetic modeling	M-A Verner	Neurotoxicology	2010	10.1016/j.neuro.2010.05.011
116	Prediction and evaluation of route dependent dosimetry of BPA in rats at different life stages using a physiologically based pharmacokinetic model	Xiaoxia Yang	Toxicol Appl Pharmacol	2013	10.1016/j.taap.2013.03.022
117	Prediction of lisinopril pediatric dose from the reference adult dose by employing a physiologically based pharmacokinetic model	Memoona Rashid	BMC Pharmacol Toxicol	2020	10.1186/s40360-020-00429-y
118	Studies supporting the development of a physiologically based pharmacokinetic (PBPK) model for methyl iodide: pharmacokinetics of sodium iodide (NaI) in pregnant rabbits	Karla D Thrall	Inhal Toxicol	2009	10.1080/08958370802598286
119	Development of a Pediatric Physiologically Based Pharmacokinetic Model for Sirolimus: Applying Principles of Growth and Maturation in Neonates and Infants	C Emoto	CPT Pharmacometrics Syst Pharmacol	2015	10.1002/psp4.17
120	A physiologically based pharmacokinetic (PBPK) model to characterize and predict the disposition of monoclonal antibody CC49 and its single chain Fv constructs	Jasmine P Davda	Int Immunopharmacol	2008	10.1016/j.intimp.2007.10.023
121	Addressing maternal medication use during breastfeeding using clinical resources and a novel physiologically based pharmacokinetic model-derived metric: A qualitative study	Cindy Hoi Ting Yeung	Front Pediatr	2023	10.3389/fped.2023.1147566
122	PBPK Model of Morphine Incorporating Developmental Changes in Hepatic OCT1 and UGT2B7 Proteins to Explain the Variability in Clearances in Neonates and Small Infants	Chie Emoto	CPT Pharmacometrics Syst Pharmacol	2018	10.1002/psp4.12306
123	Assessing human variability in kinetics for exposures to multiple environmental chemicals: a physiologically based pharmacokinetic modeling case study with dichloromethane, benzene, toluene, ethylbenzene, and m-xylene	Mathieu Valcke	J Toxicol Environ Health A	2015	10.1080/15287394.2014.971477
124	Considerations and Challenges in the Remdesivir COVID-19 Pediatric Development Program	Kirk Chan-Tack	J Clin Pharmacol	2023	10.1002/jcph.2158
125	Evaluation of placental and lactational pharmacokinetics of PFOA and PFOS in the pregnant, lactating, fetal and neonatal rat using a physiologically based pharmacokinetic model	Anne E Loccisano	Reprod Toxicol	2012	10.1016/j.reprotox.2011.07.003
126	Comparison of pharmacokinetic interactions and physiologically based pharmacokinetic modeling of PCB 153 and PCB 126 in nonpregnant mice, lactating mice, and suckling pups	Sun Ku Lee	Toxicol Sci	2002	10.1093/toxsci/65.1.26
127	Evaluation of Maternal Drug Exposure Following the Administration of Antenatal Corticosteroids During Late Pregnancy Using Physiologically-Based Pharmacokinetic Modeling	Alice Ban Ke	Clin Pharmacol Ther	2019	10.1002/cpt.1438
128	Estimating fetal exposure to the P-gp substrates, corticosteroids, by PBPK modeling to inform prevention of neonatal respiratory distress syndrome	Olena Anoshchenko	CPT Pharmacometrics Syst Pharmacol	2021	10.1002/psp4.12674
129	Spreadsheet-Based Minimal Physiological Models for the Prediction of Clearance of Therapeutic Proteins in Pediatric Patients	Iftekhar Mahmood	J Clin Pharmacol	2021	10.1002/jcph.1846
130	Physiologically based pharmacokinetic modeling of the lactational transfer of methylmercury	J Z Byczkowski	Risk Anal	2001	10.1111/0272-4332.215158
131	Pharmacokinetics of Midazolam in preterm neonates with an insight in brain Tissue: A PBPK approach	Najia Mansoor	Pak J Pharm Sci	2022	NA	PMID: 36451576
132	Predicted infant exposure to tetrachloroethene in human breastmilk	J S Schreiber	Risk Anal	1993	10.1111/j.1539-6924.1993.tb00010.x
133	Hydroxyurea treatment for sickle cell anemia during pregnancy and lactation: Current evidence and knowledge gaps	Min Dong	Pharmacotherapy	2023	10.1002/phar.2793
134	Regulatory Considerations for the Mother, Fetus and Neonate in Fetal Pharmacology Modeling	Dionna J Green	Front Pediatr	2021	10.3389/fped.2021.698611
135	Model-informed drug development: The mechanistic HSK3486 physiologically based pharmacokinetic model informing dose decisions in clinical trials of specific populations	Miao Zhang	Biopharm Drug Dispos	2023	10.1002/bdd.2368
136	Dynamic changes in lipids and proteins of maternal, fetal, and pup blood and milk during perinatal development in CD and Wistar rats	Tami S McMullin	Toxicol Sci	2008	10.1093/toxsci/kfn124
137	Model qualification of the PK-Sim® pediatric module for pediatric exposure assessment of CYP450 metabolized compounds	Yejin Esther Yun	J Toxicol Environ Health A	2019	10.1080/15287394.2019.1652215
138	Predicting Escitalopram Exposure to Breastfeeding Infants: Integrating Analytical and In Silico Techniques	Sarah R Delaney	Clin Pharmacokinet	2018	10.1007/s40262-018-0657-2
139	Ontogeny of Hepatic Drug Transporters as Quantified by LC-MS/MS Proteomics	B Prasad	Clin Pharmacol Ther	2016	10.1002/cpt.409
140	A novel model to characterize postnatal exposure to lipophilic environmental toxicants and application in the study of hexachlorobenzene and infant growth	Hein Stigum	Environ Int	2015	10.1016/j.envint.2015.08.011
141	A computer program linking physiologically based pharmacokinetic model with cancer risk assessment for breast-fed infants	J Z Byczkowski	Comput Methods Programs Biomed	1995	10.1016/0169-2607(94)01616-n
142	Age-Dependent Absolute Abundance of Hepatic Carboxylesterases (CES1 and CES2) by LC-MS/MS Proteomics: Application to PBPK Modeling of Oseltamivir In Vivo Pharmacokinetics in Infants	Mikael Boberg	Drug Metab Dispos	2017	10.1124/dmd.116.072652
143	Prediction of drug disposition in infants and children by means of physiologically based pharmacokinetic (PBPK) modelling: theophylline and midazolam as model drugs	Sven Björkman	Br J Clin Pharmacol	2005	10.1111/j.1365-2125.2004.02225.x
144	Safety of medicines during breastfeeding - from case report to modeling: a contribution from the ConcePTION project	Evelina Cardoso	Expert Opin Drug Metab Toxicol	2023	10.1080/17425255.2023.2221847
145	The use of physiologically based models to integrate diverse data sets and reduce uncertainty in the prediction of perchlorate and iodide kinetics across life stages and species	R A Clewell	Toxicol Ind Health	2001	10.1191/0748233701th108oa
146	Feasibility of physiologically based pharmacokinetic simulations for assessing pediatric patients after accidental drug ingestion: A case study of a 1.4-year-old girl who ingested alprazolam	Chie Emoto	Drug Metab Pharmacokinet	2021	10.1016/j.dmpk.2021.100394
147	Perchlorate and radioiodide kinetics across life stages in the human: using PBPK models to predict dosimetry and thyroid inhibition and sensitive subpopulations based on developmental stage	Rebecca A Clewell	J Toxicol Environ Health A	2007	10.1080/15287390600755216
148	Effects of mercury exposure on fetal body burden and its association with infant growth	Seungho Lee	Environ Res	2023	10.1016/j.envres.2022.114780
149	Are endosomal trafficking parameters better targets for improving mAb pharmacokinetics than FcRn binding affinity?	Brian Gurbaxani	Mol Immunol	2013	10.1016/j.molimm.2013.05.008
150	Children Are Not Small Adults, but Can We Treat Them As Such?	Elke H J Krekels	CPT Pharmacometrics Syst Pharmacol	2019	10.1002/psp4.12366
151	Influence of OCT1 Ontogeny and Genetic Variation on Morphine Disposition in Critically Ill Neonates: Lessons From PBPK Modeling and Clinical Study	David Hahn	Clin Pharmacol Ther	2019	10.1002/cpt.1249
152	A maturation model for midazolam clearance	Brian J Anderson	Paediatr Anaesth	2011	10.1111/j.1460-9592.2010.03364.x
153	Correction to: Incorporating Breastfeeding-Related Variability with Physiologically Based Pharmacokinetic Modeling to Predict Infant Exposure to Maternal Medication Through Breast Milk: a Workflow Applied to Lamotrigine	Cindy H T Yeung	AAPS J	2021	10.1208/s12248-021-00614-9
154	Toward systems-informed models for biologics disposition: covariates of the abundance of the neonatal Fc Receptor (FcRn) in human tissues and implications for pharmacokinetic modelling	Jill Barber	Eur J Pharm Sci	2023	10.1016/j.ejps.2023.106375
155	Correction to: Incorporating Breastfeeding-Related Variability with Physiologically Based Pharmacokinetic Modeling to Predict Infant Exposure to Maternal Medication Through Breast Milk: a Workflow Applied to Lamotrigine	Cindy H T Yeung	AAPS J	2021	10.1208/s12248-021-00615-8
156	Scaling Drug Clearance from Adults to the Young Children for Drugs Undergoing Hepatic Metabolism: A Simulation Study to Search for the Simplest Scaling Method	E A M Calvier	AAPS J	2019	10.1208/s12248-019-0295-0
157	Human FcRn Tissue Expression Profile and Half-Life in PBMCs	Yao-Yun Fan	Biomolecules	2019	10.3390/biom9080373
158	Factors Affecting Successful Extrapolation of Ibuprofen Exposure from Adults to Pediatric Populations After Oral Administration of a Pediatric Aqueous Suspension	Marina Statelova	AAPS J	2020	10.1208/s12248-020-00522-4
159	In vivo biodistribution and pharmacokinetics of sotrovimab, a SARS-CoV-2 monoclonal antibody, in healthy cynomolgus monkeys	Tolulope A Aweda	Eur J Nucl Med Mol Imaging	2023	10.1007/s00259-022-06012-3
160	Derivation of exposure factors for infant lactational exposure to persistent organic pollutants (POPs)	Sami Haddad	Regul Toxicol Pharmacol	2015	10.1016/j.yrtph.2014.12.003
161	Non-maturational covariates for dynamic systems pharmacology models in neonates, infants, and children: Filling the gaps beyond developmental pharmacology	Karel Allegaert	Eur J Pharm Sci	2017	10.1016/j.ejps.2017.05.023
162	Successful Extrapolation of Paracetamol Exposure from Adults to Infants After Oral Administration of a Pediatric Aqueous Suspension Is Highly Dependent on the Study Dosing Conditions	Marina Statelova	AAPS J	2020	10.1208/s12248-020-00504-6
163	Allometric Scaling of Clearance in Paediatric Patients: When Does the Magic of 0.75 Fade?	Elisa A M Calvier	Clin Pharmacokinet	2017	10.1007/s40262-016-0436-x
164	Tissue expression profile of human neonatal Fc receptor (FcRn) in Tg32 transgenic mice	Yao-Yun Fan	Mabs	2016	10.1080/19420862.2016.1178436
165	Transplacental and lactational transfer of p,p'-DDE in Sprague-Dawley rats	L You	Toxicol Appl Pharmacol	1999	10.1006/taap.1999.8673
166	Neonatal development of hepatic UGT1A9: implications of pediatric pharmacokinetics	Shogo J Miyagi	Drug Metab Dispos	2012	10.1124/dmd.111.043752
167	Development of a Virtual Chinese Pediatric Population Physiological Model Targeting Specific Metabolism and Kidney Elimination Pathways	Xueting Yao	Front Pharmacol	2021	10.3389/fphar.2021.648697
168	Usefulness of the Beagle Model in the Evaluation of Paracetamol and Ibuprofen Exposure after Oral Administration to Pediatric Populations: An Exploratory Study	Marina Statelova	Mol Pharm	2023	10.1021/acs.molpharmaceut.2c00926
169	Early Life Metabolism of Bisphenol A: A Systematic Review of the Literature	Rebecca M Nachman	Curr Environ Health Rep	2014	10.1007/s40572-013-0003-7
170	Development of growth equations from longitudinal studies of body weight and height in the full term and preterm neonate: From birth to four years postnatal age	John A Troutman	Birth Defects Res	2018	10.1002/bdr2.1214
171	Evaluation of the impact of the exposure route on the human kinetic adjustment factor	M Valcke	Regul Toxicol Pharmacol	2011	10.1016/j.yrtph.2010.10.008
172	Lactational transfer of tetrachloroethylene in rats	J Z Byczkowski	Risk Anal	1994	10.1111/j.1539-6924.1994.tb00250.x
173	How Does In Vivo Biliary Elimination of Drugs Change with Age? Evidence from In Vitro and Clinical Data Using a Systems Pharmacology Approach	Trevor N Johnson	Drug Metab Dispos	2016	10.1124/dmd.115.068643
174	Acute Maternal Fasting or Fluid Abstention Does Not Significantly Affect the Macronutrient Composition of Human Milk: Clinical and Clinical Research Relevance	Karel Allegaert	Children (Basel)	2020	10.3390/children7060060
175	An assessment of the interindividual variability of internal dosimetry during multi-route exposure to drinking water contaminants	Mathieu Valcke	Int J Environ Res Public Health	2010	10.3390/ijerph7114002
176	Assessing children's exposure to manganese in drinking water using a PBPK model	M Yoon	Toxicol Appl Pharmacol	2019	10.1016/j.taap.2019.114695
177	The Predictive Value of Glomerular Filtration Rate-Based Scaling of Pediatric Clearance and Doses for Drugs Eliminated by Glomerular Filtration with Varying Protein-Binding Properties	Sinziana Cristea	Clin Pharmacokinet	2020	10.1007/s40262-020-00890-2
178	Changes in individual drug-independent system parameters during virtual paediatric pharmacokinetic trials: introducing time-varying physiology into a paediatric PBPK model	Khaled Abduljalil	AAPS J	2014	10.1208/s12248-014-9592-9
179	Evaluation of the potential impact of pharmacokinetic differences on tissue dosimetry in offspring during pregnancy and lactation	P Robinan Gentry	Regul Toxicol Pharmacol	2003	10.1016/s0273-2300(03)00047-3
180	Pharmacokinetics of toxic chemicals in breast milk: use of PBPK models to predict infant exposure	Rebecca A Clewell	Environ Health Perspect	2002	10.1289/ehp.021100333
181	Quantitative Analysis of Human Neonatal Fc Receptor (FcRn) Tissue Expression in Transgenic Mice by Online Peptide Immuno-Affinity LC-HRMS	Yao-Yun Fan	Anal Chem	2016	10.1021/acs.analchem.5b03900
182	Age- and Genotype-Dependent Variability in the Protein Abundance and Activity of Six Major Uridine Diphosphate-Glucuronosyltransferases in Human Liver	Deepak Kumar Bhatt	Clin Pharmacol Ther	2019	10.1002/cpt.1109
183	Evaluating the neurotoxic effects of lactational exposure to persistent organic pollutants (POPs) in Spanish children	Mireia Gascon	Neurotoxicology	2013	10.1016/j.neuro.2012.10.006
184	Evaluation of the potential impact of age- and gender-specific pharmacokinetic differences on tissue dosimetry	Harvey J Clewell	Toxicol Sci	2004	10.1093/toxsci/kfh109
185	Impact of altered endogenous IgG on unspecific mAb clearance	Saskia Fuhrmann	J Pharmacokinet Pharmacodyn	2017	10.1007/s10928-017-9524-2
186	Determination of a site-specific reference dose for methylmercury for fish-eating populations	A M Shipp	Toxicol Ind Health	2000	10.1177/074823370001600901
187	Organ data from the developing Göttingen minipig: first steps towards a juvenile PBPK model	Els Van Peer	J Pharmacokinet Pharmacodyn	2016	10.1007/s10928-015-9463-8
188	Naphthalene metabolism in relation to target tissue anatomy, physiology, cytotoxicity and tumorigenic mechanism of action	Kenneth T Bogen	Regul Toxicol Pharmacol	2008	10.1016/j.yrtph.2007.10.018
189	Prenatal contribution of 2, 2', 4, 4'-tetrabromodiphenyl ether (BDE-47) to total body burden in young children	Mi-Yeon Shin	Sci Total Environ	2018	10.1016/j.scitotenv.2017.09.161
190	Evaluation of a catenary PBPK model for predicting the in vivo disposition of mAbs engineered for high-affinity binding to FcRn	Yang Chen	AAPS J	2012	10.1208/s12248-012-9395-9
191	Modeling interchild differences in pharmacokinetics on the basis of subject-specific data on physiology and hepatic CYP2E1 levels: a case study with toluene	A Nong	Toxicol Appl Pharmacol	2006	10.1016/j.taap.2005.12.001
192	Quantification of Fetal Renal Function Using Fetal Urine Production Rate and Its Reflection on the Amniotic and Fetal Creatinine Levels During Pregnancy	Udoamaka Ezuruike	Front Pediatr	2022	10.3389/fped.2022.841495
193	Clinical trials in neonates and children: Report of the pulmonary hypertension academic research consortium pediatric advisory committee	Ian Adatia	Pulm Circ	2013	10.4103/2045-8932.109931
194	Estimation of the risk of local and systemic effects in infants after ingestion of low-concentrated weak acids from descaling products	Arjen Koppen	Clin Toxicol (Phila)	2022	10.1080/15563650.2021.1933511
195	Age related changes in fractional elimination pathways for drugs: assessing the impact of variable ontogeny on metabolic drug-drug interactions	Farzaneh Salem	J Clin Pharmacol	2013	10.1002/jcph.100
196	A predictive model of therapeutic monoclonal antibody dynamics and regulation by the neonatal Fc receptor (FcRn)	Gregory Z Ferl	Ann Biomed Eng	2005	10.1007/s10439-005-7410-3
197	Whole-Body Pharmacokinetics of Antibody in Mice Determined using Enzyme-Linked Immunosorbent Assay and Derivation of Tissue Interstitial Concentrations	Hsuan-Ping Chang	J Pharm Sci	2021	10.1016/j.xphs.2020.05.025
198	Dioxin health risk to infants using simulated tissue concentrations	Wakae Maruyama	Environ Toxicol Pharmacol	2004	10.1016/j.etap.2004.05.003
199	Microfluidic technology and simulation models in studying pharmacokinetics during pregnancy	Ananth K Kammala	Front Pharmacol	2023	10.3389/fphar.2023.1241815
200	Physiologically Based Pharmacokinetics Modeling in the Neonatal Population-Current Advances, Challenges, and Opportunities.	Jean Dinh	Pharmaceutics	2023	10.3390/pharmaceutics15112579
201	Prediction of Clearance and Dose ofMidazolam in Preterm and Term Neonates: A Comparative Study Between Allometric Scaling and Physiologically Based Pharmacokinetic Modeling	Najia Mansoor	Am J Ther	2019	10.1097/MJT.0000000000000506
202	Predicting Volume of Distribution in Neonates: Performance of Physiologically Based Pharmacokinetic Modelling	Pieter-Jan De Sutter	Pharmaceutics	2023	10.3390/pharmaceutics15092348
203	A review of pregnancy-induced changes in opioid pharmacokinetics, placental transfer, and fetal exposure: Towards fetomaternal physiologically-based pharmacokinetic modeling to improve the treatment of neonatal opioid withdrawal syndrome.	Matthijs W van Hoogdalem	Pharmacol Ther	2022	10.1016/j.pharmthera.2021.108045
204	Application of Modelling and Simulation Approaches to Predict Pharmacokinetics of Therapeutic Monoclonal Antibodies in Pediatric Population	Andrew Lim	Pharmaceutics	2023	10.3390/pharmaceutics15051552
205	Development of Physiologically Based Pharmacokinetic Model and Assessment of the Impact of Renal Underdevelopment in Preterm Infants on the Pharmacokinetics of Aminophylline	Hari Prabhath Tummala	Journal of Pharmacology & Pharmacotherapeutics	2022	10.1177/0976500X221080209
206	Clinical trials in neonates and children: Report of the pulmonary hypertension academic research consortium pediatric advisory committee	Ian Adatia	Pulm Circ	2013	10.4103/2045-8932.109931
207	Update on a Pharmacokinetic-Centric Alternative Tier II Program for MMT-Part II: Physiologically Based Pharmacokinetic Modeling and Manganese Risk Assessment.	Michael D Taylor	J Toxicol	2012	10.1155/2012/791431
208	Challenges Related to Acquisition of Physiological Data for Physiologically Based Pharmacokinetic (PBPK) Models in Postpartum, Lactating Women and Breastfed Infants-A Contribution from the ConcePTION Project.	Martje Van Neste	Pharmaceutics	2023	10.3390/pharmaceutics15112618
209	Influence of Maturation on In Vivo Tissue to Plasma Partition Coefficients for Cis- and Trans-Permethrin	Manoj Amaraneni	J Pharm Sci	2017	10.1016/j.xphs.2017.04.024
210	Necessity of Bumped Kinase Inhibitor Gastrointestinal Exposure in Treating Cryptosporidium Infection	Samuel L M Arnold	J Infect Dis	2017	10.1093/infdis/jix247
211	Model-Informed Drug Development in Pediatric Dose Selection	Youwei Bi	J Clin Pharmacol	2021	10.1002/jcph.1848
212	A Physiologically-Based Pharmacokinetic Model for the Prediction of "Half-Life Extension" and "Catch and Release" Monoclonal Antibody Pharmacokinetics	Hannah M Jones	CPT Pharmacometrics Syst Pharmacol	2020	10.1002/psp4.12547
213	Physiologically Based Pharmacokinetic Models Are Effective Support for Pediatric Drug Development	Kefei Wang	AAPS PharmSciTech	2021	10.1208/s12249-021-02076-w
214	Regulatory Experience With Physiologically Based Pharmacokinetic Modeling for Pediatric Drug Trials	R Leong	Clin Pharmacol Ther	2012	10.1038/clpt.2012.19
215	Impairment of Infant Behaviour by Polychlorinated Biphenyls (PCBs): Physiologically-Based Pharmacokinetic (PBPK) Modeling Reveals a critical Time Window for Postnatal Exposure	Verner, Marc-André	Epidemiology	2009	10.1097/01.ede.0000362246.19200.1c
216	Predicting Pediatric Drug Disposition-Present and Future Directions of Pediatric Physiologically-Based Pharmacokinetics.	Shogo John Miyagi	Drug Metab Lett	2015	10.2174/1872312809666150602151429
217	Physiologically based pharmacokinetic modeling and simulation in pediatric drug development.	A R Maharaj	CPT Pharmacometrics Syst Pharmacol	2014	10.1038/psp.2014.45
218	Cytochrome P450 enzymes in the pediatric population: Connecting knowledge on P450 expression with pediatric pharmacokinetics.	Chie Emoto	Adv Pharmacol	2022	10.1016/bs.apha.2022.05.006
219	Physiologically Based Pharmacokinetic (PBPK) Model-Informed Dosing Guidelines for Pediatric Clinical Care: A Pragmatic Approach for a Special Population	Jolien J M Freriksen	Paediatr Drugs	2023	10.1007/s40272-022-00535-w
220	Physiologically Based Pharmacokinetic (PBPK) Modeling in Children	J S Barrett	Clin Pharmacol Ther	2012	10.1038/clpt.2012.64
221	A Physiologically Based Pharmacokinetic Model to Describe Artemether Pharmacokinetics in Adult and Pediatric Patients	Wen Lin	J Pharm Sci	2016	10.1016/j.xphs.2016.06.026
222	Applications, Challenges, and Outlook for PBPK Modeling and Simulation: A Regulatory, Industrial and Academic Perspective	Wen Lin	Pharm Res	2022	10.1007/s11095-022-03274-2
223	Physiologically-Based PK/PD Modelling of Therapeutic Macromolecules	Peter Thygesen	Pharm Res	2009	10.1007/s11095-009-9990-3
224	Application of Physiologically-Based and Population Pharmacokinetic Modeling for Dose Finding and Confirmation During the Pediatric Development of Moxifloxacin	Stefan Willmann	CPT Pharmacometrics Syst Pharmacol	2019	10.1002/psp4.12446
225	Use of a physiologically based pharmacokinetic-pharmacodynamic model for initial dose prediction and escalation during a paediatric clinical trial	Trevor N Johnson	Br J Clin Pharmacol	2021	10.1111/bcp.14528
226	Use of normalized prediction distribution errors for assessing population physiologically-based pharmacokinetic model adequacy	Anil R Maharaj	J Pharmacokinet Pharmacodyn	2020	10.1007/s10928-020-09684-2
227	Physiologically-Based Pharmacokinetic Modeling of Anti-Tumor Necrosis Factor Agents for Inflammatory Bowel Disease Patients to Predict the Withdrawal Time in Pregnancy and Vaccine Time in Infants	Jiarui Chen	Clin Pharmacol Ther	2023	10.1002/cpt.3031
228	Dose Selection Based on Physiologically Based Pharmacokinetic (PBPK) Approaches	Hannah M Jones	AAPS J	2013	10.1208/s12248-012-9446-2
229	Physiologically based mechanistic insight into differential risk of valproate hepatotoxicity between children and adults: A focus on ontogeny impact	Yu-Ting Huang	CPT Pharmacometrics Syst Pharmacol	2023	10.1002/psp4.13045
230	First Dose in Neonates: Are Juvenile Mice, Adults and In Vitro-In Silico Data Predictive of Neonatal Pharmacokinetics of Fluconazole	Wei Zhao	Clin Pharmacokinet	2014	10.1007/s40262-014-0169-7
231	Physiologically Based Pharmacokinetic Approach to Determine Dosing on Extracorporeal Life Support: Fluconazole in Children on ECMO	Kevin M Watt	CPT Pharmacometrics Syst Pharmacol	2018	10.1002/psp4.12338
232	Development of a neonatal rat physiologically based pharmacokinetic/pharmacodynamic (PBPK/PD) model for chlorpyrifos.	Charles Timchalk	Toxicol Sci	2007	10.1093/toxsci/kfm119
233	Physiologically Based Pharmacokinetic Modeling of Monoclonal Antibodies in Pediatric Populations Using PK-Sim	Sumit Basu	Front Pharmacol	2020	10.3389/fphar.2020.00868
234	Incorporating Ontogeny in Physiologically Based Pharmacokinetic Modeling to Improve Pediatric Drug Development: What We Know About Developmental Changes in Membrane Transporters	Kit Wun Kathy Cheung	J Clin Pharmacol	2019	10.1002/jcph.1489
235	Opioid Treatment for Neonatal Opioid Withdrawal Syndrome: Current Challenges and Future Approaches	Brooks T McPhail	J Clin Pharmacol	2021	10.1002/jcph.1811
236	Simulation of monoclonal antibody pharmacokinetics in humans using a minimal physiologically based model	Linzhong Li	AAPS J	2014	10.1208/s12248-014-9640-5
237	Physiologically Based Pharmacokinetic Modeling and Allometric Scaling in Pediatric Drug Development: Where Do We Draw the Line?	Trevor N Johnson	J Clin Pharmacol	2021	10.1002/jcph.1834
238	Physiologically-based pharmacokinetic modeling of genistein in rats, Part I: Model development	Paul M. Schlosser	Risk Anal	2006	10.1111/j.1539-6924.2006.00743.x
239	Resurgence in the use of physiologically based pharmacokinetic models in pediatric clinical pharmacology: parallel shift in incorporating the knowledge of biological elements and increased applicability to drug development and clinical practice	Trevor N Johnson	Paediatr Anaesth	2011	10.1111/j.1460-9592.2010.03323.x
240	State-of-the-Art Review on Physiologically Based Pharmacokinetic Modeling in Pediatric Drug Development	Venkata Yellepeddi	Clin Pharmacokinet	2019	10.1007/s40262-018-0677-y
241	First dose in children: physiological insights into pharmacokinetic scaling approaches and their implications in paediatric drug development	Ashley Strougo	J Pharmacokinet Pharmacodyn	2012	10.1007/s10928-012-9241-9
242	Physiologically based pharmacokinetic models of small molecules and therapeutic antibodies: a mini-review on fundamental concepts and applications	Gregory Z Ferl	Biopharm Drug Dispos	2016	10.1002/bdd.1994
243	Using Physiologically Based Pharmacokinetic (PBPK) Modelling to Gain Insights into the Effect of Physiological Factors on Oral Absorption in Paediatric Populations	Angela Villiger	AAPS J	2016	10.1208/s12248-016-9896-z
244	Development and verification of an endogenous PBPK model to inform hydrocortisone replacement dosing in children and adults with cortisol deficiency	Jennifer J Bonner	Eur J Pharm Sci	2021	10.1016/j.ejps.2021.105913
245	Predictive Performance of Physiologically Based Pharmacokinetic and Population Pharmacokinetic Modeling of Renally Cleared Drugs in Children.	W Zhou	CPT Pharmacometrics Syst Pharmacol	2016	10.1002/psp4.12101
246	Performance Evaluation of Montelukast Pediatric Formulations: Part II - a PBPK Modelling Approach	Mariana Guimarães	AAPS J	2022	10.1208/s12248-021-00662-1
247	Model-based approaches for ivabradine development in paediatric population, part I: study preparation assessment	Sophie Peigné	J Pharmacokinet Pharmacodyn	2016	10.1007/s10928-015-9451-z
248	Physiologically-Based Pharmacokinetic Modeling of Fluconazole Using Plasma and Cerebrospinal Fluid Samples From Preterm and Term Infants	Jacqueline G Gerhart	CPT Pharmacometrics Syst Pharmacol	2019	10.1002/psp4.12414
249	Evaluation of the whole body physiologically based pharmacokinetic (WB-PBPK) modeling of drugs	Anum Munir	J Theor Biol	2018	10.1016/j.jtbi.2018.04.032
250	A computer program linking physiologically based pharmacokinetic model with cancer risk assessment for breast-fed infants	J Z Byczkowski	Comput Methods Programs Biomed	1995	10.1016/0169-2607(94)01616-n
251	Predictive Pediatric Modeling and Simulation Using Ontogeny Information	Ibrahim Ince	J Clin Pharmacol	2019	10.1002/jcph.1497
252	Risk to the Breast-Fed Neonate From Codeine Treatment to the Mother: A Quantitative Mechanistic Modeling Study	S Willmann	Clin Pharmacol Ther	2009	10.1038/clpt.2009.151
253	Integration of physiological changes during the postpartum period into a PBPK framework and prediction of amoxicillin disposition before and shortly after delivery	André Dallmann	J Pharmacokinet Pharmacodyn	2020	10.1007/s10928-020-09706-z
254	Physiologically Based Pharmacokinetic Modeling of Oxycodone in Children to Support Pediatric Dosing Optimization	Liang Zheng	Pharm Res	2019	10.1007/s11095-019-2708-2
255	Physiologically Based Pharmacokinetic Models for Adults and Children Reveal a Role of Intracellular Tubulin Binding in Vincristine Disposition	Christine M Lee	CPT Pharmacometrics Syst Pharmacol	2019	10.1002/psp4.12453
256	Development of Physiologically Based Pharmacokinetic Model for Pregabalin to Predict the Pharmacokinetics in Pediatric Patients with Renal Impairment and Adjust Dosage Regimens PBPK Model of Pregabalin in Pediatric Patients with Renal Impairment	Chengjie Ke	J Pharm Sci	2022	10.1016/j.xphs.2021.10.026
257	Cross-species/cross-modality physiologically based pharmacokinetics for biologics: 89Zr-labelled albumin-binding domain antibody GSK3128349 in humans	Armin Sepp	MAbs	2020	10.1080/19420862.2020.1832861
258	Translational PBPK Modeling of the Protein Therapeutic and CD95L Inhibitor Asunercept to Develop Dose Recommendations for Its First Use in Pediatric Glioblastoma Patients	Nina Hanke	Pharmaceutics	2019	10.3390/pharmaceutics11040152
259	Biological monitoring: The role of toxicokinetics and physiologically based pharmacokinetic modeling	H Mason	Am Ind Hyg Assoc J	1999	10.1080/00028899908984442
260	Scale-up of a physiologically-based pharmacokinetic model to predict the disposition of monoclonal antibodies in monkeys	Patrick M Glassman	J Pharmacokinet Pharmacodyn	2015	10.1007/s10928-015-9444-y
261	Prediction of drug disposition in infants and children by means of physiologically based pharmacokinetic (PBPK) modelling:: theophylline and midazolam as model drugs	Sven Björkman	Br J Clin Pharmacol	2005	10.1111/j.1365-2125.2004.02225.x
262	Clinical Pharmacology and Pharmacometrics to Better Understand Physiological Changes During Pregnancy and Neonatal Life.	Tamara van Donge	Handb Exp Pharmacol	2020	10.1007/164_2019_210
263	Population pharmacokinetic analysis of rivaroxaban in children and comparison to prospective physiologically-based pharmacokinetic predictions	Stefan Willmann	CPT Pharmacometrics Syst Pharmacol	2021	10.1002/psp4.12688
264	Development of a Pediatric Physiologically-Based Pharmacokinetic Model of Clindamycin Using Opportunistic Pharmacokinetic Data	Christoph P Hornik	Clin Pharmacokinet	2017	10.1007/s40262-017-0525-5
265	Oseltamivir Pharmacokinetics and Clinical Experience in Neonates and Infants during an Outbreak of H1N1 Influenza A Virus Infection in a Neonatal Intensive Care Unit	Joseph F Standing	Antimicrob Agents Chemother	2012	10.1128/AAC.00290-12
266	Evaluation of models for predicting pediatric fraction unbound in plasma for human health risk assessment	Yejin Esther Yun	J Toxicol Environ Health A	2021	10.1080/15287394.2020.1835761
267	Predictive Performance of Physiologically Based Pharmacokinetic (PBPK) Modeling of Drugs Extensively Metabolized by Major Cytochrome P450s in Children	Wangda Zhou	Clin Pharmacol Ther	2018	10.1002/cpt.905
268	Can Population Modelling Principles be Used to Identify Key PBPK Parameters for Paediatric Clearance Predictions? An Innovative Application of Optimal Design Theory	Elisa A M Calvier	Pharm Res	2018	10.1007/s11095-018-2487-1
269	Physiologically based pharmacokinetic modelling of lisinopril in children: A case story of angiotensin converting enzyme inhibitors	Feifan Xie	Br J Clin Pharmacol	2021	10.1111/bcp.14492
270	Comparison between physiologically based pharmacokinetic and population pharmacokinetic modelling to select paediatric doses of gepotidacin in plague	Dung Nguyen	Br J Clin Pharmacol	2022	10.1111/bcp.14996
271	Development of a physiologically based pharmacokinetic (PBPK) model for methyl iodide in rats, rabbits, and humans	Lisa M Sweeney	Inhal Toxicol	2009	10.1080/08958370802601569
272	Predicting monoclonal antibody pharmacokinetics following subcutaneous administration via whole-body physiologically-based modeling	Shihao Hu	J Pharmacokinet Pharmacodyn	2020	10.1007/s10928-020-09691-3
273	Optimizing pharmacokinetic bridging studies in paediatric oncology using physiologically-based pharmacokinetic modelling: application to docetaxel	Hoai-Thu Thai	Br J Clin Pharmacol	2015	10.1111/bcp.12702
274	A first-generation physiologically based pharmacokinetic (PBPK) model of alpha-tocopherol in human influenza vaccine adjuvant	Million A Tegenge	Regul Toxicol Pharmacol	2015	10.1016/j.yrtph.2015.02.005
275	Predictive Performance of Physiology-Based Pharmacokinetic Dose Estimates for Pediatric Trials: Evaluation With 10 Bayer Small-Molecule Compounds in Children	Ibrahim Ince	J Clin Pharmacol	2021	10.1002/jcph.1869
276	Derivation of human Biomonitoring Guidance Values for chlorpyrifos using a physiologically based pharmacokinetic and pharmacodynamic model of cholinesterase inhibition	Scott M Arnold	Regul Toxicol Pharmacol	2015	10.1016/j.yrtph.2014.12.013
277	Use of physiologically based pharmacokinetic modeling to investigate individual versus population risk	H J Clewell 3rd	Toxicology	1996	10.1016/0300-483x(96)03385-9
278	Physiologically Based Pharmacokinetic Model for T84.66: A Monoclonal Anti-CEA Antibody	Shweta R Urva	J Pharm Sci	2010	10.1002/jps.21918
279	Opportunities and Challenges for PBPK Model of mAbs in Paediatrics and Pregnancy	Katherine L Gill	AAPS J	2022	10.1208/s12248-022-00722-0
280	Predicting Maternal and Infant Tetrahydrocannabinol Exposure in Lactating Cannabis Users: A Physiologically Based Pharmacokinetic Modeling Approach	Babajide Shenkoya	Pharmaceutics	2023	0.3390/pharmaceutics15102467
281	Pharmacokinetics, Pharmacodynamics Drug Transport Physiologically-Based Pharmacokinetic Modeling to Predict Methylphenidate Exposure Affected by Interplay Among Carboxylesterase 1 Pharmacogenetics, Drug-Drug Interactions, and Sex
282	Physiologically based pharmacokinetic model to predict drug concentrations of breast cancer resistance protein substrates in milk	Tao Zhang	Biopharm Drug Dispos	2022	10.1002/bdd.2335
283	Expansion of platform physiologically-based pharmacokinetic model for monoclonal antibodies towards different preclinical species: cats, sheep, and dogs	Hsien-Wei Huang	J Pharmacokinet Pharmacodyn	2023	10.1007/s10928-023-09893-5
284	Clinical Pharmacokinetic Studies in Pregnant Women and the Relevance of Pharmacometric Tools	André Dallmann	Curr Pharm Des	2019	10.2174/1381612825666190320135137
285	Physiologically-Based Pharmacokinetic Modeling Characterizes the CYP3A-Mediated Drug-Drug Interaction Between Fluconazole and Sildenafil in Infants	Sara N Salerno	Clin Pharmacol Ther	2021	10.1002/cpt.1990
286	A Physiologically-Based Pharmacokinetic Model for the Prediction of Half-Life Extension and Catch and Release Monoclonal Antibody Pharmacokinetics	Hannah M Jones	CPT Pharmacometrics Syst Pharmacol	2020	10.1002/psp4.12547
287	Dosage Adjustment for Ceftazidime in Pediatric Patients With Renal Impairment Using Physiologically Based Pharmacokinetic Modeling	Jie Zhou	J Pharm Sci	2021	10.1016/j.xphs.2021.02.001
288	Physiologically based pharmacokinetic (PBPK) modeling of perfluorohexane sulfonate (PFHxS) in humans	Lisa M Sweeney	Regul Toxicol Pharmacol	2022	10.1016/j.yrtph.2021.105099
289	A Workflow Example of PBPK Modeling to Support Pediatric Research and Development: Case Study with Lorazepam	A R Maharaj	AAPS J	2013	10.1208/s12248-013-9451-0
290	Physiologically-based pharmacokinetic model to predict doxorubicin and paclitaxel exposure in infants through breast milk	David Damoiseaux	CPT Pharmacometrics Syst Pharmacol	2023	10.1002/psp4.13043
291	Developmental pharmacology: Neonates are not just small adults	K Allegaert	Acta Clin Belg	2008	10.1179/acb.2008.003
292	Insights in the maturational processes influencing hydrocortisone pharmacokinetics in congenital adrenal hyperplasia patients using a middle-out approach	Robin Michelet	Front Pharmacol	2023	10.3389/fphar.2022.1090554
293	Prediction of maternal and fetal pharmacokinetics of indomethacin in pregnancy	Venkateswaran C Pillai	Br J Clin Pharmacol	2022	10.1111/bcp.14960
294	Knowledge-driven approaches for the guidance of first-in-children dosing	Andrea N Edginton	Paediatr Anaesth	2011	10.1111/j.1460-9592.2010.03473.x
295	The Use of PBPK Models to Inform Human Health Risk Assessment: Case Study on Perchlorate and Radioiodide Human Lifestage Models	Eva D McLanahan	Risk Anal	2014	10.1111/risa.12101
296	A translational platform PBPK model for antibody disposition in the brain	Hsueh-Yuan Chang	J Pharmacokinet Pharmacodyn	2019	10.1007/s10928-019-09641-8
297	Using a Vancomycin PBPK Model in Special Populations to Elucidate Case-Based Clinical PK Observations	Chie Emoto	CPT Pharmacometrics Syst Pharmacol	2018	10.1002/psp4.12279
298	Pharmacokinetics of Baclofen in a Full-Term Newborn after Intrauterine Exposure: A Case Report	David Balakirouchenane	Neonatology	2021	10.1159/000518657
299	Physiologically Based Pharmacokinetic Predictions of Tramadol Exposure Throughout Pediatric Life: an Analysis of the Different Clearance Contributors with Emphasis on CYP2D6 Maturation	Huybrecht T'jollyn	AAPS J	2015	10.1208/s12248-015-9803-z
300	Comparison and evaluation of pharmacokinetics of PFOA and PFOS in the adult rat using a physiologically based pharmacokinetic model	Anne E Loccisano	Reprod Toxicol	2012	10.1016/j.reprotox.2011.04.006
301	A Physiologically-Based Pharmacokinetic Model to Describe Ciprofloxacin Pharmacokinetics Over the Entire Span of Life	Jan-Frederik Schlender	Clin Pharmacokinet	2018	10.1007/s40262-018-0661-6
302	Gestational changes in buprenorphine exposure: A physiologically-based pharmacokinetic analysis	Hongfei Zhang	Br J Clin Pharmacol	2018	10.1111/bcp.13642
303	Application of a catenary PBPK model to predict the disposition of catch and release anti-PCSK9 antibodies	Patrick M Glassman	Int J Pharm	2016	10.1016/j.ijpharm.2016.03.066
304	Develop adult extrapolation to pediatrics and pediatric dose optimization based on the physiological pharmacokinetic model of azithromycin	Luhua Liang	Biopharm Drug Dispos	2023	10.1002/bdd.2352
305	Population Physiologically Based Pharmacokinetic Modeling for the Human Lactational Transfer of PCB-153 with Consideration of Worldwide Human Biomonitoring Results	Laurel E Redding	Environ Health Perspect	2008	10.1289/ehp.11519
306	Physiologically Based Pharmacokinetic Modeling of Metformin in Children and Adolescents With Obesity	Jennifer Lynn Ford	J Clin Pharmacol	2022	10.1002/jcph.2034
307	Industry Perspective on Using MIDD for Pediatric Studies Requiring Integration of Ontogeny	Solange Corriol-Rohou	J Clin Pharmacol	2019	10.1002/jcph.1495
308	Use of physiologically based pharmacokinetic modeling to support development of an acute (24-hour) health-based inhalation guideline for manganese.	Camarie S Perry	Regul Toxicol Pharmacol	2023	10.1016/j.yrtph.2023.105518
309	Physiologically Based Pharmacokinetic Modeling for Trimethoprim and Sulfamethoxazole in Children	Elizabeth J Thompson	Clin Pharmacokinet	2019	10.1007/s40262-018-00733-1
310	A Physiologically-Based Pharmacokinetic Model for the Prediction of Monoclonal Antibody Pharmacokinetics From In Vitro Data	Hannah M Jones	CPT Pharmacometrics Syst Pharmacol	2019	10.1002/psp4.12461
311	Investigating the Role of Altered Systemic Albumin Concentration on the Disposition of Theophylline in Adult and Pediatric Patients with Asthma by Using the Physiologically Based Pharmacokinetic Approach	Muhammad Fawad Rasool	Drug Metab Dispos	2020	10.1124/dmd.120.090969
312	Investigating Tacrolimus Disposition in Paediatric Patients with a Physiologically Based Pharmacokinetic Model Incorporating CYP3A4 Ontogeny, Mechanistic Absorption and Red Blood Cell Binding	Matthias Van der Veken	Pharmaceutics	2023	10.3390/pharmaceutics15092231
313	A Physiologically Based Pharmacokinetic Model for Voriconazole Disposition Predicts Intestinal First-pass Metabolism in Children	Nicole R Zane	Clin Pharmacokinet	2014	10.1007/s40262-014-0181-y
314	Predictive Performance of a Physiologically Based Pharmacokinetic Model of Busulfan in Children	Christian Diestelhorst	Pediatr Hematol Oncol	2014	10.3109/08880018.2014.927945
315	REASSESSING BENZENE CANCER RISKS USING INTERNAL DOSES	L A Cox Jr	Risk Anal	1992	10.1111/j.1539-6924.1992.tb00692.x
316	Investigation of the potential impact of benchmark dose and pharmacokinetic modeling in noncancer risk assessment	H J Clewell 3rd	J Toxicol Environ Health	1997	10.1080/00984109708984077
317	Pharmacokinetic Models for FcRn-Mediated IgG Disposition	Jim J Xiao	J Biomed Biotechnol	2012	10.1155/2012/282989
318	Quantitative clinical pharmacology for size and age scaling in pediatric drug development: A systematic review	Tanay S Samant	J Clin Pharmacol	2015	10.1002/jcph.555
319	A GFR-Based Method to Predict the Effect of Renal Impairment on the Exposure or Clearance of Renally Excreted Drugs: A Comparative Study Between a Simple GFR Method and a Physiologically Based Pharmacokinetic Model	Iftekhar Mahmood	Drugs R D	2020	10.1007/s40268-020-00327-y
320	Evaluation of Physiologically Based Pharmacokinetic Models to Predict the Absorption of BCS Class I Drugs in Different Pediatric Age Groups	Xiaomei I Liu	J Clin Pharmacol	2021	10.1002/jcph.1845
321	Model-Based Drug-Drug Interaction Extrapolation Strategy From Adults to Children: Risdiplam in Pediatric Patients With Spinal Muscular Atrophy	Yumi Cleary	Clin Pharmacol Ther	2021	10.1002/cpt.2384
322	Towards a platform PBPK model to characterize the plasma and tissue disposition of monoclonal antibodies in preclinical species and human	Dhaval K Shah	J Pharmacokinet Pharmacodyn	2012	10.1007/s10928-011-9232-2
323	Model-Informed Pediatric Dose Selection for Dapagliflozin by Incorporating Developmental Changes	Heeseung Jo	CPT Pharmacometrics Syst Pharmacol	2021	10.1002/psp4.12577
324	Prediction of CYP-Mediated Drug Interaction Using Physiologically Based Pharmacokinetic Modeling: A Case Study of Salbutamol and Fluvoxamine	Lara Marques	Pharmaceutics	2023	10.3390/pharmaceutics15061586
325	Using pharmacokinetic modelling to improve prescribing practices of intravenous aminophylline in childhood asthma exacerbations	Lewis Cooney	Pulm Pharmacol Ther	2017	10.1016/j.pupt.2017.01.007
326	Comparing paediatric intravenous phenytoin doses using physiologically based pharmacokinetic (PBPK) modelling software	Hannah Batchelor	Seizure	2015	10.1016/j.seizure.2015.10.006
327	Potential Sources of Inter-Subject Variability in Monoclonal Antibody Pharmacokinetics	Katherine L Gill	Clin Pharmacokinet	2016	10.1007/s40262-015-0361-4
328	Physiologically Based Pharmacokinetic Modeling in Pediatric Oncology Drug Development	Nathalie Rioux	Drug Metab Dispos	2016	10.1124/dmd.115.068031
329	Population-based analysis of methadone distribution and metabolism using an age-dependent physiologically based pharmacokinetic model	Feng Yang	J Pharmacokinet Pharmacodyn	2006	10.1007/s10928-006-9018-0
330	Physiological modeling of age-specific changes in the pharmacokinetics of organic chemicals in children	Karine Price	J Toxicol Environ Health A	2003	10.1080/15287390306450
331	Assessing the impact of the duration and intensity of inhalation exposure on the magnitude of the variability of internal dose metrics in children and adults	Mathieu Valcke	Inhal Toxicol	2011	10.3109/08958378.2011.609918
332	Physiologically based pharmacokinetic modeling of candesartan related to CYP2C9 genetic polymorphism in adult and pediatric patients	Eui Hyun Jung	Arch Pharm Res	2021	10.1007/s12272-021-01363-1
333	Integration of Ontogeny Into a Physiologically Based Pharmacokinetic Model for Monoclonal Antibodies in Premature Infants	Paul R V Malik	J Clin Pharmacol	2020	10.1002/jcph.1540
334	Impact of Hepatic CYP3A4 Ontogeny Functions on Drug-Drug Interaction Risk in Pediatric Physiologically-Based Pharmacokinetic/Pharmacodynamic Modeling: Critical Literature Review and Ivabradine Case Study	Jennifer Lang	Clin Pharmacol Ther	2021	10.1002/cpt.2134
335	Development of a Physiologically Based Pharmacokinetic Model of Ethionamide in the Pediatric Population by Integrating Flavin-Containing Monooxygenase 3 Maturational Changes Over Time	Phuong Thi Thu Nguyen	J Clin Pharmacol	2018	10.1002/jcph.1133
336	A Novel Maturation Function for Clearance of the Cytochrome P450 3A Substrate Midazolam from Preterm Neonates to Adults	Ibrahim Ince	Clin Pharmacokinet	2013	10.1007/s40262-013-0050-0
337	Incorporating Breastfeeding-Related Variability with Physiologically Based Pharmacokinetic Modeling to Predict Infant Exposure to Maternal Medication Through Breast Milk: a Workflow Applied to Lamotrigine (vol 23, 70, 2021)	Cindy H T Yeung	AAPS J	2021	10.1208/s12248-021-00599-5
338	A population physiologically-based pharmacokinetic model to characterize antibody disposition in pediatrics and evaluation of the model using infliximab	Hsuan Ping Chang	Br J Clin Pharmacol	2022	10.1111/bcp.14963
339	Predicting Maternal-Fetal Disposition of Fentanyl Following Intravenous and Epidural Administration Using Physiologically Based Pharmacokinetic Modeling	Sara Shum	Drug Metab Dispos	2021	10.1124/dmd.121.000612
340	A Minimal Physiologically Based Pharmacokinetic Model with a Nested Endosome Compartment for Novel Engineered Antibodies	Dongfen Yuan	AAPS J	2018	10.1208/s12248-017-0183-4
341	Precision Criteria to Derive Sample Size When Designing Pediatric Pharmacokinetic Studies: Which Measure of Variability Should be Used?	Farzaneh Salem	J Clin Pharmacol	2014	10.1002/jcph.206
342	Physiologically-Based Pharmacokinetic Modeling of Omalizumab to Predict the Pharmacokinetics and Pharmacodynamics in Pediatric Patients	Guimu Guo	Clin Pharmacol Ther	2023	10.1002/cpt.2815
343	Development of a Paediatric Population-Based Model of the Pharmacokinetics of Rivaroxaban	Stefan Willmann	Clin Pharmacokinet	2014	10.1007/s40262-013-0090-5
344	A Retrospective Evaluation of Allometry, Population Pharmacokinetics, and Physiologically-Based Pharmacokinetics for Pediatric Dosing Using Clearance as a Surrogate	Qier Wu	CPT Pharmacometrics Syst Pharmacol	2019	10.1002/psp4.12385
345	Pharmacokinetic predictions in children by using the physiologically based pharmacokinetic modelling	F Bouzom	Fundam Clin Pharmacol	2008	10.1111/j.1472-8206.2008.00648.x
346	Use of a probabilistic PBPK/PD model to calculate Data Derived Extrapolation Factors for chlorpyrifos	Torka S Poet	Regul Toxicol Pharmacol	2017	10.1016/j.yrtph.2017.02.014
347	An Update on the Use of Allometric and Other Scaling Methods to Scale Drug Clearance in Children: Towards Decision Tables	Anne van Rongen	Expert Opin Drug Metab Toxicol	2022	10.1080/17425255.2021.2027907
348	Drugs Being Eliminated via the Same Pathway Will Not Always Require Similar Pediatric Dose Adjustments	Elisa A M Calvier	CPT Pharmacometrics Syst Pharmacol	2018	10.1002/psp4.12273
349	Evaluation of Placental Transfer and Tissue Distribution of cis- and Trans-Permethrin in Pregnant Rats and Fetuses Using a Physiological-Based Pharmacokinetic Model	Stéphane Personne	Front Pediatr	2021	10.3389/fped.2021.730383
350	The Antibody Drug Absorption Following Subcutaneous or Intramuscular Administration and Its Mathematical Description by Coupling Physiologically Based Absorption Process with the Conventional Compartment Pharmacokinetic Model	Liang Zhao	J Clin Pharmacol	2013	10.1002/jcph.4
351	A comparison of different methods for the first-in-pediatric dose selection.	Iftekhar Mahmood	J Clin Transl Res	2022	NA
352	Role of Quantitative Clinical Pharmacology in Pediatric Approval and Labeling	Nitin Mehrotra	Drug Metab Dispos	2016	10.1124/dmd.116.069559
353	Urinary metabolites to assess in vivo ontogeny of hepatic drug metabolism in early neonatal life	K Allegaert	Methods Find Exp Clin Pharmacol	2007	10.1358/mf.2007.29.4.1106408
354	Leveraging Physiologically Based Pharmacokinetic Modeling and Experimental Data to Guide Dosing Modification of CYP3A-Mediated Drug-Drug Interactions in the Pediatric Population.	Sara N Salerno	Drug Metab Dispos	2021	10.1124/dmd.120.000318
355	Transplacental and lactational transfer of p,p′-DDE in Sprague-Dawley rats	L You	Toxicol Appl Pharmacol	1999	10.1006/taap.1999.8673
356	Application of pharmacokinetics-pharmacodynamics/clinical response modeling and simulation for biologics drug development	Liang Zhao	J Pharm Sci	2012	10.1002/jps.23330
357	Lactational Transfer of Manganese in Rats: Predicting Manganese Tissue Concentration in the Dam and Pups from Inhalation Exposure with a Pharmacokinetic Model	Miyoung Yoon	Toxicol Sci	2009	10.1093/toxsci/kfp197
358	Prediction of the clearance of eleven drugs and associated variability in neonates, infants and children	Trevor N Johnson	Clin Pharmacokinet	2006	10.2165/00003088-200645090-00005
359	Fetal Physiologically Based Pharmacokinetic Models: Systems Information on Fetal Blood Components and Binding Proteins	Khaled Abduljalil	Clin Pharmacokinet	2020	10.1007/s40262-019-00836-3
360	Another Step Toward Qualification of Pediatric Physiologically Based Pharmacokinetic Models to Facilitate Inclusivity and Diversity in Pediatric Clinical Studies	Ben G Small	Clin Pharmacol Ther	2023	10.1002/cpt.2777
361	A Minimal PBPK Model for Plasma and Cerebrospinal Fluid Pharmacokinetics of Trastuzumab after Intracerebroventricular Administration in Patients with HER2-Positive Brain Metastatic Localizations	Alicja Puszkiel	Pharm Res	2023	10.1007/s11095-023-03614-w
362	Pediatric physiology in relation to the pharmacokinetics of monoclonal antibodies	Paul Malik	Expert Opin Drug Metab Toxicol	2018	10.1080/17425255.2018.1482278
363	Physiologically-Based Pharmacokinetic Modeling of Remdesivir and Its Metabolites to Support Dose Selection for the Treatment of Pediatric Patients With COVID-19	Justin D Lutz	Clin Pharmacol Ther	2021	10.1002/cpt.2176
364	Lactational transfer of volatile chemicals in breast milk	J Fisher	Am Ind Hyg Assoc J	1997	10.1080/15428119791012667
365	Physiologically based pharmacokinetic modelling of methotrexate and 6-mercaptopurine in adults and children. Part 1: methotrexate	Kayode Ogungbenro	J Pharmacokinet Pharmacodyn	2014	10.1007/s10928-014-9354-4
366	Pediatric Pharmacokinetics and Dose Predictions: A Report of a Satellite Meeting to the 10th Juvenile Toxicity Symposium	Bianca D van Groen	Clin Transl Sci	2021	10.1111/cts.12843
367	Prediction of Morphine Clearance in the Paediatric Population How Accurate are the Available Pharmacokinetic Models?	Elke H J Krekels	Clin Pharmacokinet	2012	10.1007/s40262-012-0006-9
368	Age-Related Changes in Pediatric Physiology: Quantitative Analysis of Organ Weights and Blood Flows Age-Related Changes in Pediatric Physiology	Hsuan Ping Chang	AAPS J	2021	10.1208/s12248-021-00581-1
369	Postnatal growth considerations for PBPK modeling	Richard H Luecke	J Toxicol Environ Health A	2007	10.1080/15287390601172056
370	Quantification of IgG monoclonal antibody clearance in tissues	Miro J Eigenmann	MAbs	2017	10.1080/19420862.2017.1337619
371	Necessity of Bumped Kinase Inhibitor Gastrointestinal Exposure in Treating Cryptosporidium Infection	Samuel L M Arnold	J Infect Dis	2017	10.1093/infdis/jix247
372	Application of a physiologically based pharmacokinetic model in predicting captopril disposition in children with chronic kidney disease	Sundus Khalid	Sci Rep	2023	10.1038/s41598-023-29798-0
373	Differences in sensitivity of children and adults to chemical toxicity: The NAS panel report	J V Bruckner	Regul Toxicol Pharmacol	2000	10.1006/rtph.2000.1393
374	Physiologically based pharmacokinetic toolkit to evaluate environmental exposures: Applications of the dioxin model to study real life exposures	Claude Emond	Toxicol Appl Pharmacol	2017	10.1016/j.taap.2016.12.007
375	Effects of the FcRn developmental pharmacology on the pharmacokinetics of therapeutic monoclonal IgG antibody in pediatric subjects using minimal physiologically-based pharmacokinetic modelling	Deni Hardiansyah	MAbs	2018	10.1080/19420862.2018.1494479
376	Model-informed bridging of rivaroxaban doses for thromboprophylaxis in pediatric patients aged 9 years and older with congenital heart disease	Stefan Willmann	CPT Pharmacometrics Syst Pharmacol	2022	10.1002/psp4.12830
377	Quantifying breast milk intake by term and preterm infants for input into paediatric physiologically based pharmacokinetic models	Cindy H T Yeung	Matern Child Nutr	2020	10.1111/mcn.12938
378	Quantifying breast milk intake by term and preterm infants for input into paediatric physiologically based pharmacokinetic models.	Cindy H T Yeung	Matern Child Nutr	2020	10.1111/mcn.12938
379	Model-informed approach to support pediatric dosing for the pan-PI3K inhibitor copanlisib in children and adolescents with relapsed/refractory solid tumors	Peter N Morcos	Clin Transl Sci	2023	10.1111/cts.13523
380	Projecting human pharmacokinetics of monoclonal antibodies from nonclinical data: comparative evaluation of prediction approaches in early drug development	Jing Wang	Biopharm Drug Dispos	2016	10.1002/bdd.1952
381	Adjustment factors for toluene, styrene and methyl chloride by population modeling of toxicokinetic variability	Anna-Karin Mörk	Regul Toxicol Pharmacol	2014	10.1016/j.yrtph.2014.02.015
382	Evaluation of the potential impact of age- and gender-specific lung morphology and ventilation rate on the dosimetry of vapors	Ramesh Sarangapani	Inhal Toxicol	2003	10.1080/08958370390226350
383	Physiologically based pharmacokinetic/pharmacodynamic model for the prediction of morphine brain disposition and analgesia in adults and children	Laurens F M Verscheijden	PLoS Comput Biol	2021	PLoS Comput Biol
384	The Ontogeny of UDP-glucuronosyltransferase Enzymes, Recommendations for Future Profiling Studies and Application Through Physiologically Based Pharmacokinetic Modelling	Justine Badée	Clin Pharmacokinet	2019	10.1007/s40262-018-0681-2
385	Risk assessment of chemicals and pharmaceuticals in the pediatric population: A workshop report	H R Pohl	Regul Toxicol Pharmacol	2005	10.1016/j.yrtph.2005.01.005
386	Drug-drug interaction comparison between tacrolimus and phenobarbital in different formulations for paediatrics and adults	Xianmei Zhao	Xenobiotica	2021	10.1080/00498254.2021.1943564
387	Physiologically based pharmacokinetic modeling of tadalafil to inform pediatric dose selection in children with pulmonary arterial hypertension	Jessica Rehmel	CPT Pharmacometrics Syst Pharmacol	2022	10.1002/psp4.12744
388	Developmental expression of drug metabolizing enzymes: Impact on disposition in neonates and young children	R N Hines	Int J Pharm	2013	10.1016/j.ijpharm.2012.05.079
389	The impact of CYP2B6 polymorphisms on the interactions of efavirenz with lumefantrine: Implications for paediatric antimalarial therapy	Zaril Zakaria	Eur J Pharm Sci	2018	10.1016/j.ejps.2018.04.012
390	Leveraging physiologically based pharmacokinetic modeling to optimize dosing for lopinavir/ritonavir with rifampin in pediatric patients	Sara N Salerno	Pharmacotherapy	2023	10.1002/phar.2703
391	A Weibull-PBPK model for assessing risk of arsenic-induced skin lesions in children	Chung-Min Liao	Sci Total Environ	2008	10.1016/j.scitotenv.2007.12.017
392	"Occupational" exposure of infants to toxic chemicals via breast milk	J Z Byczkowski	Nutrition	1994	NA
393	General clinical and methodological considerations on the extrapolation of pharmacokinetics and optimization of study protocols for small molecules and monoclonal antibodies in children	Naïm Bouazza	Br J Clin Pharmacol	2022	10.1111/bcp.15571
394	Physiologically based pharmacokinetic modeling of persistent organic pollutants for lifetime exposure assessment:: A new tool in breast cancer epidemiologic studies	Marc-André Verner	Environ Health Perspect	2008	10.1289/ehp.10917
395	Pharmacokinetic studies in infants using minimal-risk study designs.	Julie Autmizguine	Curr Clin Pharmacol	2014	10.2174/1574884709666140520153308
396	Associations of Perfluoroalkyl Substances (PFAS) with Lower Birth Weight: An Evaluation of Potential Confounding by Glomerular Filtration Rate Using a Physiologically Based Pharmacokinetic Model (PBPK)	Marc-André Verner	Environ Health Perspect	2015	10.1289/ehp.1408837
397	A human life-stage physiologically based pharmacokinetic and pharmacodynamic model for chlorpyrifos: Development and validation	Jordan Ned Smith	Regul Toxicol Pharmacol	2014	10.1016/j.yrtph.2013.10.005
398	Model-Informed Drug Development in Pediatric Dose Selection	Youwei Bi	J Clin Pharmacol	2021	10.1002/jcph.1848
399	Methods to identify and characterize developmental neurotoxicity for human health risk assessment. III: Pharmacokinetic and pharmacodynamic considerations	D C Dorman	Environ Health Perspect	2001	10.1289/ehp.01109s1101
400	Paediatric pharmacokinetics: key considerations	Hannah Katharine Batchelor	Br J Clin Pharmacol	2015	10.1111/bcp.12267
401	Optimal Sampling Times for a Drug and its Metabolite using SIMCYP® Simulations as Prior Information	Cyrielle Dumont	Clin Pharmacokinet	2013	10.1007/s40262-012-0022-9
402	Prenatal contribution of 2, 2′, 4, 4′-tetrabromodiphenyl ether (BDE-47) to total body burden in young children	Mi-Yeon Shin	Sci Total Environ	2018	10.1016/j.scitotenv.2017.09.161
403	Quantification of Neonatal Fc Receptor and Beta-2 Microglobulin in Human Liver Tissues by Ultraperformance Liquid Chromatography-Multiple Reaction Monitoring-based Targeted Quantitative Proteomics for Applications in Biotherapeutic Physiologically-based Pharmacokinetic Models	Xiazi Qiu	Drug Metab Dispos	2020	10.1124/dmd.120.000075
404	Evaluating Placental Transfer and Tissue Concentrations of Manganese in the Pregnant Rat and Fetuses after Inhalation Exposures with a PBPK Model	Miyoung Yoon	Toxicol Sci	2009	10.1093/toxsci/kfp198
405	Physiologically based pharmacokinetic-pharmacodynamic evaluation of meropenem plus fosfomycin in paediatrics	Frederico S Martins	Br J Clin Pharmacol	2021	10.1111/bcp.14456
406	Developmental Changes in the Expression and Function of Cytochrome P450 3A Isoforms: Evidence from In Vitro and In Vivo Investigations	Ibrahim Ince	Clin Pharmacokinet	2013	10.1007/s40262-013-0041-1
407	Model-Informed Assessment of Anti-Infectives for Young Children in Low- and Middle-Income Countries	Ping Zhao	CPT Pharmacometrics Syst Pharmacol	2019	10.1002/psp4.12393
408	A Preterm Physiologically Based Pharmacokinetic Model. Part I: Physiological Parameters and Model Building	Khaled Abduljalil	Clin Pharmacokinet	2020	10.1007/s40262-019-00825-6
409	A Re-evaluation and Validation of Ontogeny Functions for Cytochrome P450 1A2 and 3A4 Based on In Vivo Data	Farzaneh Salem	Clin Pharmacokinet	2014	10.1007/s40262-014-0140-7
410	A Minimal Physiologically-Based Pharmacokinetic Model Demonstrates Role of the Neonatal Fc Receptor (FcRn) Competition in Drug-Disease Interactions With Antibody Therapy	Hussein M Abdallah	Clin Pharmacol Ther	2020	10.1002/cpt.1619
411	Inter-individual exposure variability interpretation through reflection of biological age algorithm in physiologically based toxicokinetic model: Application to human risk assessment of di-isobutyl-phthalate	Seung-Hyun Jeong	Environ Pollut	2023	10.1016/j.envpol.2023.122388
412	Improved physiologically based pharmacokinetic model for oral exposures to chromium in mice, rats, and humans to address temporal variation and sensitive populations	C R Kirman	Toxicol Appl Pharmacol	2017	10.1016/j.taap.2017.03.023
413	Development of a Generic Physiologically-Based Pharmacokinetic Model for Lactation and Prediction of Maternal and Infant Exposure to Ondansetron via Breast Milk	Kathleen M Job	Clin Pharmacol Ther	2022	10.1002/cpt.2530
414	A global human health risk assessment for Decamethylcyclopentasiloxane (D5)	Allison Franzen	Regul Toxicol Pharmacol	2016	10.1016/j.yrtph.2015.10.023
415	A minimal physiologically based pharmacokinetic model to investigate FcRn-mediated monoclonal antibody salvage: Effects of Kon, Koff, endosome trafficking, and animal species	Brian M Maas	MAbs	2018	10.1080/19420862.2018.1506648
416	Meta-Analysis of Hepatic Cytochrome P450 Ontogeny to Underwrite the Prediction of Pediatric Pharmacokinetics Using Physiologically Based Pharmacokinetic Modeling	Vijay V Upreti	J Clin Pharmacol	2016	10.1002/jcph.585
417	A Physiologically Based Pharmacokinetic Model for the Assessment of Infant Exposure to Persistent Organic Pollutants in Epidemiologic Studies (vol 117, pg 481, 2009)	Marc-André Verner	Environ Health Perspect	2009	10.1289/ehp.0800047
418	Individualizing the Use of Medications in Children: Making Goldilocks Happy	J S Leeder	Clin Pharmacol Ther	2014	10.1038/clpt.2014.130
419	Organ data from the developing Gottingen minipig: first steps towards a juvenile PBPK model	Els Van Peer	J Pharmacokinet Pharmacodyn	2016	10.1007/s10928-015-9463-8
420	Using Physiologically Based Pharmacokinetic Modeling for Mechanistic Insight: Cases of Reverse Translation	Andrea N Edginton	Clin Transl Sci	2018	10.1111/cts.12517
421	Pediatric Dose Selection for Therapeutic Proteins	Pediatric Dose Selection for Therapeutic Proteins	J Clin Pharmacol	2021	10.1002/jcph.1829
422	Physiologically based pharmacokinetic modelling of high- and low-dose etoposide: from adults to children	Gisela Kersting	Cancer Chemother Pharmacol	2012	10.1007/s00280-011-1706-9
423	Reply to the commentary by Ben-Ari and Delpire: Bumetanide and neonatal seizures: Fiction versus reality	Wolfgang Löscher	Epilepsia	2021	10.1111/epi.16866
424	Population Pharmacokinetic Modeling of Gentamicin in Pediatrics	Hechuan Wang	J Clin Pharmacol	2019	10.1002/jcph.1479
425	A Case Study Addressing the Reliability of Polychlorinated Biphenyl Levels Measured at the Time of Breast Cancer Diagnosis in Representing Early-Life Exposure	Marc-André Verner	Cancer Epidemiol Biomarkers Prev	2011	10.1158/1055-9965.EPI-10-0992
426	In Silico Dose Prediction for Long-Acting Rilpivirine and Cabotegravir Administration to Children and Adolescents	Rajith K R Rajoli	Clin Pharmacokinet	2018	10.1007/s40262-017-0557-x
427	Influence of Dosing Schedule on Organ Exposure to Cyclosporin in Pediatric Hematopoietic Stem Cell Transplantation: Analysis with a PBPK Model	Cécile Gérard	Pharm Res	2010	10.1007/s11095-010-0252-1
428	Sildenafil for Antenatal Treatment of Congenital Diaphragmatic Hernia: From Bench to Bedside	Francesca M Russo	Curr Pharm Des	2019	10.2174/1381612825666190320151856
429	Probabilistic integrated risk assessment of human exposure risk to environmental bisphenol A pollution sources	Keng-Yen Fu	Environ Sci Pollut Res Int	2016	10.1007/s11356-016-7207-y
430	Mechanistic Investigation of the Preclinical Pharmacokinetics and Interspecies Scaling of PF-05231023, a Fibroblast Growth Factor 21-Antibody Protein Conjugate	Craig Giragossian	Drug Metab Dispos	2015	10.1124/dmd.114.061713
431	Hepatic Enzymes Relevant to the Disposition of (-)-Δ9- Tetrahydrocannabinol (THC) and Its Psychoactive Metabolite, 11-OH-THC	Gabriela I Patilea-Vrana	Drug Metab Dispos	2019	10.1124/dmd.118.085548
432	Comparison of the exposure assessment of di(2-ethylhexyl) phthalate between the PBPK model-based reverse dosimetry and scenario-based analysis: A Korean general population study	Hyojung Yoon	Chemosphere	2022	10.1016/j.chemosphere.2022.133549
433	Pediatric Ontogeny: Moving From Translational Science to Drug Development	Gilbert J Burckart	J Clin Pharmacol	2019	10.1002/jcph.1481
434	Ontogeny of Hepatic Sulfotransferases and Prediction of Age-Dependent Fractional Contribution of Sulfation in Acetaminophen Metabolism	Mayur K Ladumor	Drug Metab Dispos	2019	10.1124/dmd.119.086462
435	Role of Model-Informed Drug Development in Pediatric Drug Development, Regulatory Evaluation, and Labeling	Youwei Bi	J Clin Pharmacol	2019	10.1002/jcph.1478
436	Hepatic Cytochrome P450 Abundance and Activity in the Developing and Adult Gottingen Minipig: Pivotal Data for PBPK Modeling	Laura Buyssens	Front Pharmacol	2021	10.3389/fphar.2021.665644
437	Manganese testing under a clean air act test rule and the application of resultant data in risk assessments	Darcie Smith	Neurotoxicology	2018	10.1016/j.neuro.2017.06.014
438	Functional humanization of immunoglobulin heavy constant gamma 1 Fc domain humanFCGRTtransgenic mice	Benjamin E Low	MAbs	2020	10.1080/19420862.2020.1829334
439	Paediatric oral biopharmaceutics: Key considerations and current challenges	Hannah K Batchelor	Adv Drug Deliv Rev	2014	10.1016/j.addr.2013.10.006
440	Linezolid-induced thrombocytopenia in a child with a liver transplant: A case report	Xiaoqing Lu	Int J Clin Pharmacol Ther	2021	10.5414/CP203754
441	Model-Based Assessment of the Contribution of Monocytes and Macrophages to the Pharmacokinetics of Monoclonal Antibodies	Paul R V Malik	Pharm Res	2022	10.1007/s11095-022-03177-2
442	Human Organ/Tissue Growth Algorithms that Include Obese Individuals and Black/White Population Organ Weight Similarities from Autopsy Data	John F Young	J Toxicol Environ Health A	2009	10.1080/15287390802647203
443	Two-Pore Minimum Physiologically-based Pharmacokinetic Model to Describe the Disposition of Therapeutic Monoclonal IgG Antibody in Humans	Deni Hardiansyah	Pharm Res	2018	10.1007/s11095-017-2292-2
444	Computational modeling of serum-binding proteins and clearance in extrapolations across life stages and species for endocrine active compounds	Justin G Teeguarden	Risk Anal	2004	10.1111/j.0272-4332.2004.00473.x
445	Links Between Cyclosporin Exposure in Tissues and Graft-Versus-Host Disease in Pediatric Bone Marrow Transplantation: Analysis by a PBPK Model	Cécile Gérard	Pharm Res	2011	10.1007/s11095-010-0299-z
446	Clinical Pharmacokinetics of Propranolot Hydrochloride: A Review	Muhammad Nasir Kalam	Curr Drug Metab	2020	10.2174/1389200221666200414094644
447	Proteolysis and Oxidation of Therapeutic Proteins After Intradermal or Subcutaneous Administration	Ninad Varkhede	J Pharm Sci	2020	10.1016/j.xphs.2019.08.005
448	Summary of the National Institute of Child Health and Human Development-Best Pharmaceuticals for Children Act Pediatric Formulation Initiatives Workshop-Pediatric Biopharmaceutics Classification System Working Group	Susan M Abdel-Rahman	Clin Ther	2012	10.1016/j.clinthera.2012.09.014
449	Model-Informed Drug Development for Everolimus Dosing Selection in Pediatric Infant Patients	Francois Pierre Combes	CPT Pharmacometrics Syst Pharmacol	2020	10.1002/psp4.12502
450	Chemical-Specific Adjustment Factors for Intraspecies Variability of Acetone Toxicokinetics Using a Probabilistic Approach	Anna-Karin Mörk	Toxicol Sci	2010	10.1093/toxsci/kfq116
451	Oral drug absorption in pediatrics: the intestinal wall, its developmental changes and current tools for predictions	Jean-Marie Nicolas	Biopharm Drug Dispos	2017	10.1002/bdd.2052
452	From pediatric covariate model to semiphysiological function for maturation: part I-extrapolation of a covariate model from morphine to Zidovudine.	E H J Krekels	CPT Pharmacometrics Syst Pharmacol	2012	10.1038/psp.2012.11
453	Minimal Physiologically-based Pharmacokinetic Model to Investigate the Effect of Charge on the Pharmacokinetics of Humanized anti-HCV-E2 IgG Antibodies in Sprague-Dawley Rats	Deni Hardiansyah	Pharm Res	2022	10.1007/s11095-022-03204-2
454	Ontogeny of Phase I Metabolism of Drugs	Karel Allegaert	J Clin Pharmacol	2019	10.1002/jcph.1483
455	Dynamics of PCB exposure in the past 50 years and recent high concentrations in human breast milk: Analysis of influencing factors using a physiologically based pharmacokinetic model	Jiří Komprda	Sci Total Environ	2019	10.1016/j.scitotenv.2019.06.504
456	Innovative Study Designs Optimizing Clinical Pharmacology Research in Infants and Children	Stephen J Balevic	J Clin Pharmacol	2018	10.1002/jcph.1053
457	An assessment of the impact of multi-route co-exposures on human variability in toxicokinetics: A case study with binary and quaternary mixtures of volatile drinking water contaminants	Honesty Tohon	J Appl Toxicol	2019	10.1002/jat.3787
458	Chloroquine Dosing Recommendations for Pediatric COVID-19 Supported by Modeling and Simulation	Laurens F M Verscheijden	Clin Pharmacol Ther	2020	10.1002/cpt.1864
459	The role of airway mucus and diseased pulmonary epithelium on the absorption of inhaled antibodies.	Adriana Martinez Ledo	Int J Pharm	2023	10.1016/j.ijpharm.2023.123519
460	Exploratory Investigation of the Limiting Steps of Oral Absorption of Fluconazole and Ketoconazole in Children Using an In Silico Pediatric Absorption Model	Rodrigo Cristofoletti	J Pharm Sci	2016	10.1016/j.xphs.2016.01.027
461	Neonatal Pharmacokinetics and Biodistribution of Polymeric Nanoparticles and Effect of Surfactant	Nuo Xu	Pharmaceutics	2023	10.3390/pharmaceutics15041176
462	Influence of Maturation on In Vivo Tissue to Plasma Partition Coefficients for Cis- and Trans-Permethrin	Manoj Amaraneni	J Pharm Sci	2017	10.1016/j.xphs.2017.04.024
463	PHYSIOLOGICALLY BASED MODELS FOR BONE-SEEKING ELEMENTS .4. KINETICS OF LEAD DISPOSITION IN HUMANS	E J O'Flaherty	Toxicol Appl Pharmacol	1993	10.1006/taap.1993.1004
464	Incorporating children's toxicokinetics into a risk framework	Gary Ginsberg	Environ Health Perspect	2004	10.1289/ehp.6013
465	An evidence-based recommendation to increase the dosing frequency of buprenorphine during pregnancy	Steve N Caritis	Am J Obstet Gynecol	2017	10.1016/j.ajog.2017.06.029
466	Risk-Benefit Assessment of Ethinylestradiol Using a Physiologically Based Pharmacokinetic Modeling Approach	Udoamaka Ezuruike	Clin Pharmacol Ther	2018	10.1002/cpt.1085
467	Effect of Crohn's Disease on Villous Length and CYP3A4 Expression in the Pediatric Small Intestine	Carrie A Vyhlidal	Clin Transl Sci	2021	10.1111/cts.12938
468	Human variability in hepatic and renal elimination: implications for risk assessment	J L C M Dorne	J Appl Toxicol	2007	10.1002/jat.1255
469	Differences in pharmacokinetics between children and Adults - II. Children's variability in drug elimination half-lives and in some parameters needed for physiologically-based pharmacokinetic modeling	Dale Hattis	Risk Anal	2003	10.1111/1539-6924.00295
470	Effect of reducing the paediatric stavudine dose by half: A physiologically-based pharmacokinetic model	Sherwin K B Sy	Int J Antimicrob Agents	2015	10.1016/j.ijantimicag.2014.12.016
471	Pediatric pharmacology: current efforts and future goals to improve clinical practice	Elke H J Krekels	Expert Opin Drug Metab Toxicol	2015	10.1517/17425255.2015.1065815
472	Bisphenol A levels in blood depend on age and exposure	Hans Mielke	Toxicol Lett	2009	10.1016/j.toxlet.2009.06.861
473	AN ELEMENTARY METHOD FOR IMPLEMENTING COMPLEX BIOKINETIC MODELS	R W Leggett	Health Phys	1993	10.1097/00004032-199303000-00004
474	Drug exposure during pregnancy: Current understanding and approaches to measure maternal-fetal drug exposure	Rachel E Hudson	Front Pharmacol	2023	10.3389/fphar.2023.1111601
475	Cannabidiol Exposure Through Maternal Marijuana Use: Predictions in Breastfed Infants	Cindy H T Yeung	Clin Pharmacokinet	2023	10.1007/s40262-023-01307-6
476	Pediatric pharmacokinetic data: Implications for environmental risk assessment for children	Gary Ginsberg	Pediatrics	2004	NA
477	Development, evaluation and use of a pharmacokinetic model for hexachlorobenzene.	D W Yesair	IARC Sci Publ	1986	NA
478	Biopharmaceutical considerations in paediatrics with a view to the evaluation of orally administered drug products - a PEARRL review	Mariana Guimarães	J Pharm Pharmacol	2019	10.1111/jphp.12955
479	Characterization of the Ontogeny of Hepatic UDP-Glucuronosyltransferase Enzymes Based on Glucuronidation Activity Measured in Human Liver Microsomes	Justine Badée	J Clin Pharmacol	2019	10.1002/jcph.1493
480	Predicting Stereoselective Disposition of Carvedilol in Adult and Pediatric Chronic Heart Failure Patients by Incorporating Pathophysiological Changes in Organ Blood Flows-A Physiologically Based Pharmacokinetic Approach	Muhammad Fawad Rasool	Drug Metab Dispos	2016	10.1124/dmd.115.068858
481	Characterization of age-related changes in body weight and organ weights from birth to adolescence in humans	S Haddad	J Toxicol Environ Health A	2001	10.1080/152873901753215911
482	Physiologically based pharmacokinetic modelling of methotrexate and 6-mercaptopurine in adults and children. Part 2: 6-mercaptopurine and its interaction with methotrexate	Kayode Ogungbenro	J Pharmacokinet Pharmacodyn	2014	10.1007/s10928-014-9355-3
483	hysiologically-based pharmacokinetic model for pregnancy as a tool for investigation of developmental mechanisms	J F Young	Comput Biol Med	1998	10.1016/s0010-4825(98)00024-9
484	Prediction of liver volume - a population-based approach to meta-analysis of paediatric, adult and geriatric populations - an update	Ben G Small	Biopharm Drug Dispos	2017	10.1002/bdd.2063
485	Improving the clinical management of traumatic brain injury through the pharmacokinetic modeling of peripheral blood biomarkers	Aaron Dadas	Fluids Barriers CNS	2016	10.1186/s12987-016-0045-y
486	A dynamic inventory database for assessing age-, gender-, and route-specific chronic internal exposure to chemicals in support of human exposome research	Zijian Li	J Environ Manage	2023	10.1016/j.jenvman.2023.117867
487	Physiology-Based Pharmacokinetics of Caspofungin for Adults and Paediatrics	Felix Stader	Pharm Res	2015	10.1007/s11095-014-1595-9
488	Role of modeling and simulation in pediatric investigation plans	Efthymios Manolis	Paediatr Anaesth	2011	10.1111/j.1460-9592.2011.03523.x
489	Elevated internal exposure of children in simulated acute inhalation of volatile organic compounds: effects of concentration and duration	Klaus Abraham	Arch Toxicol	2005	10.1007/s00204-004-0599-3
490	Exploratory evaluation of pharmacodynamics, pharmacokinetics and safety of rivaroxaban in children and adolescents: an EINSTEIN-Jr phase I study	Dagmar Kubitza	Thromb J	2018	10.1186/s12959-018-0186-0
491	Simulated Assessment of Pharmacokinetically Guided Dosing for Investigational Treatments of Pediatric Patients With Coronavirus Disease 2019	Anil R Maharaj	JAMA Pediatr	2020	10.1001/jamapediatrics.2020.2422
492	Early Life Metabolism of Bisphenol A: A Systematic Review of the Literature.	Rebecca M Nachman	Curr Environ Health Rep	2014	10.1007/s40572-013-0003-7
493	Approaches to acrylamide physiologically based toxicokinetic modeling for exploring child-adult dosimetry differences	Katherine Walker	J Toxicol Environ Health A	2007	10.1080/15287390701601202
494	Pharmacological Prevention of Neonatal Opioid Withdrawal in a Pregnant Guinea Pig Model	Alireza Safa	Front Pharmacol	2021	10.3389/fphar.2020.613328
495	Assessing the impact of child/adult differences in hepatic first-pass effect on the human kinetic adjustment factor for ingested toxicants	Mathieu Valcke	Regul Toxicol Pharmacol	2013	10.1016/j.yrtph.2012.11.006
496	A PHYSIOLOGICAL SKELETAL MODEL FOR RADIONUCLIDE AND STABLE ELEMENT BIOKINETICS IN CHILDREN AND ADULTS	Richard B Richardson	Health Phys	2010	10.1097/HP.0b013e3181d0cd4a
497	Determination of Human Hepatic CYP2C8 and CYP1A2 Age-Dependent Expression to Support Human Health Risk Assessment for Early Ages	Gina Song	Drug Metab Dispos	2017	10.1124/dmd.116.074583
498	Pharmacokinetics Alterations in Critically Ill Pediatric Patients on Extracorporeal Membrane Oxygenation: A Systematic Review	Natalia Sutiman	Front Pediatr	2020	10.3389/fped.2020.00260
499	The Development of UDP-Glucuronosyltransferases 1A1 and 1A6 in the Pediatric Liver	Shogo J Miyagi	Drug Metab Dispos	2011	10.1124/dmd.110.037192
500	Prediction and Comparison of Fentanyl Infusion Pharmacokinetics in Obese and Nonobese Children	Sin Yin Lim	Pediatr Crit Care Med	2019	10.1097/PCC.0000000000002125
501	Translational pharmacokinetics of a novel bispecific antibody against Ebola virus (MBS77E) from animal to human by PBPK modeling & simulation	Wenpeng Zhang	Int J Pharm	2022	10.1016/j.ijpharm.2022.122160
502	In Vitro Age-Dependent Enzymatic Metabolism of Chlorpyrifos and Chlorpyrifos-Oxon in Human Hepatic Microsomes and Chlorpyrifos-Oxon in Plasma	Jordan Ned Smith	Drug Metab Dispos	2011	10.1124/dmd.111.038745
503	Application of a pharmacokinetic model in characterizing sources of polychlorinated biphenyl exposure and determining threshold daily intakes for adverse health effects in infants and toddlers	Klára Komprdová	Sci Total Environ	2022	10.1016/j.scitotenv.2022.154734
504	Partition coefficients for the trihalomethanes among blood, urine, water, milk and air	Stuart Batterman	Sci Total Environ	2002	10.1016/s0048-9697(01)00890-7
505	Pediatric Renal Ontogeny and Applications in Drug Development	Yifei Zhang	J Clin Pharmacol	2019	10.1002/jcph.1490
506	Cytochrome P450-specific human PBPK/PD models for the organophosphorus pesticides: Chlorpyrifos and parathion	Robert J Foxenberg	Toxicology	2011	10.1016/j.tox.2011.04.002
507	Applications of mechanistic data in risk assessment: The past, present, and future	L T Haber	Toxicol Sci	2001	10.1093/toxsci/61.1.32
508	Estimation of FMO3 Ontogeny by Mechanistic Population Pharmacokinetic Modelling of Risdiplam and Its Impact on Drug-Drug Interactions in Children	Yumi Cleary	Clin Pharmacokinet	2023	10.1007/s40262-023-01241-7
509	Methods for pharmacokinetic analysis in young children	Adam S Himebauch	Expert Opin Drug Metab Toxicol	2014	10.1517/17425255.2014.885502
510	AN INHALATION DISTRIBUTION MODEL FOR THE LACTATING MOTHER AND NURSING CHILD	M L Shelley	Toxicol Lett	1988	10.1016/0378-4274(88)90018-5
511	Phenobarbital Increases Midazolam Clearance in Neonates Treated with Hypothermia: Do We Really Need to Know?	Karel Allegaert	Neonatology	2019	10.1159/000499742
512	Ontogeny of Hepatic Drug Transporters and Relevance to Drugs Used in Pediatrics	Yasmine Elmorsi	Drug Metab Dispos	2016	10.1124/dmd.115.067801
513	Distribution Characteristic and Bioaccessibility of Lead in Kindergarten Dust of Wuhan City	Guang-Yi Sun	Huan Jing Ke Xue	2011	NA
514	Optimized Renal Transporter Quantification by Using Aquaporin 1 and Aquaporin 2 as Anatomical Markers: Application in Characterizing the Ontogeny of Renal Transporters and Its Correlation with Hepatic Transporters in Paired Human Samples	Cindy Yanfei Li	AAPS J	2019	10.1208/s12248-019-0359-1
515	Predicting Plasma Concentrations of Bisphenol A in Children Younger Than 2 Years of Age after Typical Feeding Schedules, using a Physiologically Based Toxicokinetic Model	Andrea N Edginton	Environ Health Perspect	2009	10.1289/ehp.0800073
516	Foetal Fentanyl Exposure and Ion Trapping after Intravenous and Transdermal Administration to the Ewe	Emma M Heikkinen	Basic Clin Pharmacol Toxicol	2017	10.1111/bcpt.12665
517	Assessing the arsenic-contaminated rice (Oryza sativa) associated children skin lesions	Chung-Min Liao	J Hazard Mater	2010	10.1016/j.jhazmat.2009.11.019
518	Developmental neurotoxicity of pyrethroid insecticides: Critical review and future research needs	Timothy J Shafer	Environ Health Perspect	2005	10.1289/ehp.7254
519	Development of physiologically based toxicokinetic models for improving the human indoor exposure assessment to water contaminants: Trichloroethylene and trihalomethanes	Sami Haddad	J Toxicol Environ Health A	2006	10.1080/15287390600631789
520	STAR-0215 is a Novel, Long-Acting Monoclonal Antibody Inhibitor of Plasma Kallikrein for the Potential Treatment of Hereditary Angioedema.	Vahe Bedian	J Pharmacol Exp Ther	2023	10.1124/jpet.123.001740
521	Biochemical aspects in autism spectrum disorders: updating the opioid-excess theory and presenting new opportunities for biomedical intervention.	Paul Shattock	Expert Opin Ther Targets	2002	10.1517/14728222.6.2.175
522	The Ontogeny and Population Variability of Human Hepatic NADPH Dehydrogenase Quinone Oxido-Reductase 1 (NQO1)	Luc R A Rougée	Drug Metab Dispos	2016	10.1124/dmd.115.068650
523	Phase 1 dose-escalation and pharmacokinetic study of regorafenib in paediatric patients with recurrent or refractory solid malignancies	Birgit Geoerger	Eur J Cancer	2021	10.1016/j.ejca.2021.05.023
524	[Hygienic evaluation of canned baby food made from meat standardized for mineral content].	B P Sukhanov	Gig Sanit	1988	NA
525	The Influence of Drug Properties and Ontogeny of Transporters on Pediatric Renal Clearance through Glomerular Filtration and Active Secretion: a Simulation-Based Study	Sînziana Cristea	AAPS J	2020	0.1208/s12248-020-00468-7
526	Progress in Drug Development-Pediatric Dose Selection: Workshop Summary	Jian Wang	J Clin Pharmacol	2021	10.1002/jcph.1828
527	Early Lifestage Exposure and Potential Developmental Susceptibility to Tetrachloroethylene	Rebecca Brown Dzubow	Birth Defects Res B Dev Reprod Toxicol	2010	10.1002/bdrb.20222
528	Caffeine intake in pregnancy: Relationship between internal intake and effect on birth weight	F Partosch	Food Chem Toxicol	2015	10.1016/j.fct.2015.11.005
529	P-glycoprotein efflux transporter: a key to pharmacokinetic modeling for methadone clearance in fetuses	Harvey Ho	Front Pharmacol	2023	10.3389/fphar.2023.1182571
530	Accumulation of perfluoroalkyl substances in human tissues	Francisca Pérez	Environ Int	2013	10.1016/j.envint.2013.06.004
531	Quantitative global sensitivity analysis of a biologically based dose-response pregnancy model for the thyroid endocrine system	Annie Lumen	Front Pharmacol	2015	10.3389/fphar.2015.00107
532	Interindividual Variability in Hepatic Organic Anion-Transporting Polypeptides and P-Glycoprotein (ABCB1) Protein Expression: Quantification by Liquid Chromatography Tandem Mass Spectroscopy and Influence of Genotype, Age, and Sex	Bhagwat Prasad	Drug Metab Dispos	2014	10.1124/dmd.113.053819
533	A biokinetic model for lead metabolism with a view to its extension to pregnancy and lactation; (1) further validation of the original model for non-pregnant adults	H J Mason	Sci Total Environ	2000	10.1016/s0048-9697(99)00414-3
534	Probabilistic framework for the estimation of the adult and child toxicokinetic intraspecies uncertainty factors	Michael Pelekis	Risk Anal	2003	10.1111/j.0272-4332.2003.00398.x
535	Parameter Identification for a Model of Neonatal Fc Receptor-Mediated Recycling of Endogenous Immunoglobulin G in Humans	Felicity Kendrick	Front Immunol	2019	0.3389/fimmu.2019.00674
536	Application of pharmacokinetic modelling for 2,3,7,8-tetrachlorodibenzo-p-dioxin exposure assessment	P Ruiz	SAR QSAR Environ Res	2014	10.1080/1062936X.2014.962083
537	Evaluation and Optimisation of Current Milrinone Prescribing for the Treatment and Prevention of Low Cardiac Output Syndrome in Paediatric Patients After Open Heart Surgery Using a Physiology-Based Pharmacokinetic Drug-Disease Model	Winnie Vogt	Clin Pharmacokinet	2014	10.1007/s40262-013-0096-z
538	Developmental toxicity risk assessment: Consensus building, hypothesis formulation, and focused research	C A Kimmel	Drug Metab Rev	1996	10.3109/03602539608993993
539	Clinical lactation studies and the role of pharmacokinetic modeling and simulation in predicting drug exposures in breastfed infants	Philip O Anderson	J Pharmacokinet Pharmacodyn	2020	10.1007/s10928-020-09676-2
540	Key factors influencing ADME properties of therapeutic proteins: A need for ADME characterization in drug discovery and development	Jay Tibbitts	MAbs	2016	10.1080/19420862.2015.1115937
541	Assessment of ethanol exposure from hand sanitizer use and potential for developmental toxicity in nursing infants	Alice A Han	J Appl Toxicol	2022	10.1002/jat.4284
542	Hematopoietic cells as site of first-pass catabolism after subcutaneous dosing and contributors to systemic clearance of a monoclonal antibody in mice	Wolfgang F Richter	MAbs	2018	10.1080/19420862.2018.1458808
543	Human exposure and internal dose assessments of acrylamide in food	E Dybing	Food Chem Toxicol	2005	10.1016/j.fct.2004.11.004
544	Virtual Clinical Trials Guided Design of an Age-Appropriate Formulation and Dosing Strategy of Nifedipine for Paediatric Use	Dilawar Khan	Pharmaceutics	2023	10.3390/pharmaceutics15020556
545	Role of biokinetics in risk assessment of drugs and chemicals in children	L L de Zwart	Regul Toxicol Pharmacol	2004	10.1016/j.yrtph.2004.02.006
546	Influence of molecular size on tissue distribution of antibody fragments	Zhe Li	MAbs	2016	10.1080/19420862.2015.1111497
547	Algorithmic multiscale analysis for the FcRn mediated regulation of antibody PK in human	Dimitris G Patsatzis	Sci Rep	2022	10.1038/s41598-022-09846-x
548	ADME of monoclonal antibody biotherapeutics: knowledge gaps and emerging tools	Jean W Lee	Bioanalysis	2013	10.4155/bio.13.144
549	Utility of a human FcRn transgenic mouse model in drug discovery for early assessment and prediction of human pharmacokinetics of monoclonal antibodies	Lindsay B Avery	MAbs	2016	10.1080/19420862.2016.1193660
550	Excess Maternal Salt Intake Produces Sex-Specific Hypertension in Offspring: Putative Roles for Kidney and Gastrointestinal Sodium Handling	Clint Gray	PLoS One	2013	10.1371/journal.pone.0072682
551	Infant toxicology: State of the science and considerations in evaluation of safety	April Neal-Kluever	Food Chem Toxicol	2014	10.1016/j.fct.2014.05.003
552	Inclusion of pregnant and breastfeeding women in research - efforts and initiatives	Sílvia M Illamola	Br J Clin Pharmacol	2018	10.1111/bcp.13438
553	Assessments of Antibody Biodistribution	Patrick M Glassman	J Clin Pharmacol	2015	10.1002/jcph.365
554	Pharmacokinetic-pharmacodynamic modelling of the anti-FcRn monoclonal antibody rozanolixizumab: Translation from preclinical stages to the clinic	Rocio Lledo-Garcia	CPT Pharmacometrics Syst Pharmacol	2022	10.1002/psp4.12739
555	Improving predictive modeling in pediatric drug development: Pharmacokinetics, pharmacodynamics, and mechanistic modeling	William Slikker Jr	Ann N Y Acad Sci	2005	10.1111/j.1749-6632.2005.tb00061.x
556	Pharmacokinetic and pharmacodynamic considerations for the next generation protein therapeutics	Dhaval K Shah	J Pharmacokinet Pharmacodyn	2015	10.1007/s10928-015-9447-8
557	Drug Metabolism in Pediatrics, Pregnancy and Lactation	Saskia N de Wildt	Curr Drug Metab	2012	10.2174/138920012800840446
558	Lead neurotoxicity in children: Decomposing the variability in dose-effect relationships	David C Bellinger	Am J Ind Med	2007	10.1002/ajim.20438
559	Persistent pharmacokinetic challenges to pediatric drug development	Daniel P Sage	Front Genet	2014	10.3389/fgene.2014.00281
560	The effect of route, vehicle, and divided doses on the pharmacokinetics of chlorpyrifos and its metabolite trichloropyridinol in neonatal Sprague-Dawley rats	Mary Sue Marty	Toxicol Sci	2007	10.1093/toxsci/kfm239
561	Improving the risk assessment of lipophilic persistent environmental chemicals in breast milk	Geniece M Lehmann	Crit Rev Toxicol	2014	10.3109/10408444.2014.926306
562	Modeling the Human Kinetic Adjustment Factor for Inhaled Volatile Organic Chemicals: Whole Population Approach versus Distinct Subpopulation Approach.	M Valcke	J Toxicol	2012	10.1155/2012/404329
563	Dietary Iodine Sufficiency and Moderate Insufficiency in the Lactating Mother and Nursing Infant: A Computational Perspective	W Fisher	PLoS One	2016	10.1371/journal.pone.0149300
564	Characterization of Atomoxetine Biotransformation and Implications for Development of PBPK Models for Dose Individualization in Children	Jean C Dinh	Drug Metab Dispos	2016	10.1124/dmd.116.069518
565	Review of paediatric gastrointestinal physiology relevant to the absorption of orally administered medicines	Erik Wollmer	Adv Drug Deliv Rev	2022	10.1016/j.addr.2021.114084
566	Precision dosing of methadone during pregnancy: A pharmacokinetics virtual clinical trials study	Raj K S Badhan	J Subst Abuse Treat	2021	10.1016/j.jsat.2021.108521
567	Pediatric Cardiovascular Drug Development and Research: Integration of Modeling and Simulation as One Future Direction	Stephanie Läer	J Cardiovasc Pharmacol	2011	10.1097/FJC.0b013e31822233c1
568	Why has model-informed precision dosing not yet become common clinical reality? lessons from the past and a roadmap for the future	A S Darwich	Clin Pharmacol Ther	2017	DOI: 10.1002/cpt.659
569	Ontogeny of Scaling Factors for Pediatric Physiology-Based Pharmacokinetic Modeling and Simulation: Microsomal Protein Per Gram of Liver	J Steven Leeder	Drug Metab Dispos	2022	10.1124/dmd.121.000623
570	Analysis of a Compartmental Model of Endogenous Immunoglobulin G Metabolism with Application to Multiple Myeloma	Felicity Kendrick	Front Physiol	2017	10.3389/fphys.2017.00149
571	Physiological-model-based derivation of the adult and child pharmacokinetic intraspecies uncertainty factors for volatile organic compounds	M Pelekis	Regul Toxicol Pharmacol	2001	10.1006/rtph.2000.1436
572	Incorporation of FcRn-mediated disposition model to describe the population pharmacokinetics of therapeutic monoclonal IgG antibody in clinical patients	Chee M Ng	Biopharm Drug Dispos	2016	10.1002/bdd.1997
573	A systems pharmacokinetic/pharmacodynamic model for concizumab to explore the potential of anti-TFPI recycling antibodies	Dongfen Yuan	Eur J Pharm Sci	2019	10.1016/j.ejps.2019.105032
